# Supplementary material for: Annotation and Analysis of 3902 Odorant Receptor Protein Sequences from 21 Insect Species Provide Insights into the Evolution of Odorant Receptor Gene Families in Solitary and Social Insects
Source: Genes (Basel). 2022 May 20;13(5):919. doi: 10.3390/genes13050919 (PMC9141868; doi:10.3390/genes13050919)
Supplement: Supplementary file 1 [file genes-13-00919-s001.zip]

Archive with 11 entries (10 files):
- SupplementaryFiles_OR/
- SupplementaryFiles_OR/Supplementary Figure S1.pdf
- SupplementaryFiles_OR/Supplementary Figure S2.pdf
- SupplementaryFiles_OR/Supplementary File S1.zip
- SupplementaryFiles_OR/Supplementary File S2.xlsx
- SupplementaryFiles_OR/Supplementary File S3.txt
- SupplementaryFiles_OR/Supplementary File S4.xlsx
- SupplementaryFiles_OR/Supplementary File S5.xlsx
- SupplementaryFiles_OR/Supplementary File S6.xlsx
- SupplementaryFiles_OR/Supplementary File S7.pdf
- SupplementaryFiles_OR/Supplementary File S8.xlsx
