# Supplementary material for: Annotation and Analysis of 3902 Odorant Receptor Protein Sequences from 21 Insect Species Provide Insights into the Evolution of Odorant Receptor Gene Families in Solitary and Social Insects
Source: Genes (Basel). 2022 May 20;13(5):919. doi: 10.3390/genes13050919 (PMC9141868; doi:10.3390/genes13050919)
Supplement: Supplementary file 1 [file genes-13-00919-s001.zip › SupplementaryFiles_OR/Supplementary File S6.xlsx]

## Sheet: Sheet1
importance	auc	dataset	chem_id	position	aa
100	0.91	2	108-94-1	473	P
100	0.89	1	431-03-8	2267	V
100	0.79	1	108-94-1	2166	Q
100	0.79	3	67-64-1	1486	V
100	0.77	2	110-43-0	730	E
100	0.77	2	431-03-8	2183	L
100	0.76	1	6728-26-3	1283	Y
100	0.73	2	6728-26-3	2391	L
100	0.72	2	67-64-1	1698	S
100	0.71	1	119-36-8	300	R
100	0.69	2	105-87-3	2177	N
100	0.67	3	119-36-8	1472	L
100	0.65	1	110-43-0	266	F
100	0.64	1	3391-86-4	1330	W
100	0.59	2	3391-86-4	2712	I
100	0.59	3	3391-86-4	1380	T
100	0.58	3	108-94-1	1486	V
100	0.54	1	105-87-3	2328	A
100	0.53	3	6728-26-3	1102	T
100	0.48	3	105-87-3	1624	I
100	0.47	2	119-36-8	64	F
100	0.35	3	110-43-0	1074	A
100	0.22	1	67-64-1	2422	A
100	0.13	3	431-03-8	2390	L
99.5	0.59	3	3391-86-4	2348	S
99.44	0.54	1	105-87-3	2591	L
97.97	0.48	3	105-87-3	2664	R
97.27	0.73	2	6728-26-3	2855	L
96.84	0.54	1	105-87-3	669	V
96.78	0.69	2	105-87-3	404	F
96.09	0.77	2	110-43-0	1190	M
96.01	0.59	3	3391-86-4	612	F
94.85	0.47	2	119-36-8	2743	R
94.27	0.67	3	119-36-8	2740	N
93.2	0.79	3	67-64-1	1380	T
92.73	0.73	2	6728-26-3	1307	K
92.64	0.67	3	119-36-8	1624	I
92.59	0.47	2	119-36-8	1072	F
92.1	0.53	3	6728-26-3	1967	S
91.26	0.22	1	67-64-1	1333	L
90.05	0.73	2	6728-26-3	298	L
89.59	0.48	3	105-87-3	1428	M
89.3	0.67	3	119-36-8	2482	T
89.26	0.59	3	3391-86-4	2691	K
88.18	0.48	3	105-87-3	2391	T
87.84	0.77	2	431-03-8	2712	I
87.17	0.47	2	119-36-8	378	E
87.02	0.73	2	6728-26-3	1359	N
86.34	0.77	2	431-03-8	2533	Q
84.7	0.76	1	6728-26-3	2822	S
84.42	0.48	3	105-87-3	2115	S
84.24	0.71	1	119-36-8	867	S
84.03	0.91	2	108-94-1	2326	L
83.9	0.69	2	105-87-3	136	L
83.78	0.73	2	6728-26-3	2495	S
82.9	0.47	2	119-36-8	65	L
82.7	0.48	3	105-87-3	2063	R
82.31	0.54	1	105-87-3	623	S
81.93	0.47	2	119-36-8	1428	T
81.77	0.48	3	105-87-3	1344	A
81.44	0.73	2	6728-26-3	1078	C
81.22	0.89	1	431-03-8	489	Y
81.08	0.73	2	6728-26-3	136	S
80.92	0.91	2	108-94-1	2183	L
80.66	0.47	2	119-36-8	428	N
80.62	0.54	1	105-87-3	2324	V
80.61	0.54	1	105-87-3	603	F
80.52	0.73	2	6728-26-3	2691	N
80.45	0.59	3	3391-86-4	1904	R
80.27	0.48	3	105-87-3	1472	L
79.7	0.64	1	3391-86-4	1358	E
79.41	0.53	3	6728-26-3	2177	E
79.3	0.69	2	105-87-3	348	S
78.28	0.64	1	3391-86-4	266	F
78.21	0.53	3	6728-26-3	962	I
77.81	0.59	3	3391-86-4	2177	E
77.73	0.54	1	105-87-3	769	K
76.81	0.69	2	105-87-3	2383	V
76.69	0.48	3	105-87-3	1103	I
76.4	0.77	2	110-43-0	2194	P
75.58	0.54	1	105-87-3	2422	A
75.57	0.72	2	67-64-1	1594	C
75.44	0.54	1	105-87-3	601	L
75.27	0.91	2	108-94-1	1000	Y
74.7	0.76	1	6728-26-3	1190	I
74.14	0.69	2	105-87-3	2853	L
74.09	0.64	1	3391-86-4	2063	A
74.01	0.71	1	119-36-8	474	Q
73.82	0.59	3	3391-86-4	962	I
73.65	0.64	1	3391-86-4	1458	A
73.18	0.58	3	108-94-1	1038	A
73.15	0.48	3	105-87-3	2194	L
73	0.47	2	119-36-8	971	A
72.93	0.59	2	3391-86-4	456	G
72.88	0.71	1	119-36-8	1478	C
72.72	0.13	3	431-03-8	1833	H
72.09	0.71	1	119-36-8	671	K
72	0.73	2	6728-26-3	2234	T
71.94	0.72	2	67-64-1	1487	F
71.59	0.65	1	110-43-0	1330	W
71.38	0.64	1	3391-86-4	2750	R
70.9	0.64	1	3391-86-4	323	I
70.4	0.77	2	110-43-0	2839	K
70.28	0.48	3	105-87-3	2144	L
69.94	0.72	2	67-64-1	1429	L
69.83	0.77	2	110-43-0	2804	S
69.75	0.47	2	119-36-8	427	M
69.43	0.53	3	6728-26-3	1009	I
69.42	0.54	1	105-87-3	1103	T
69.14	0.53	3	6728-26-3	368	N
69	0.91	2	108-94-1	1275	Y
68.95	0.64	1	3391-86-4	474	E
68.83	0.72	2	67-64-1	427	L
68.59	0.71	1	119-36-8	2184	N
68.24	0.48	3	105-87-3	600	R
68.1	0.53	3	6728-26-3	2531	S
68.05	0.67	3	119-36-8	1344	A
68	0.48	3	105-87-3	1859	D
67.95	0.79	1	108-94-1	1486	F
67.93	0.47	2	119-36-8	1142	Y
67.5	0.69	2	105-87-3	1038	Y
66.79	0.22	1	67-64-1	2531	T
66.71	0.47	2	119-36-8	1634	H
66.7	0.58	3	108-94-1	1142	K
66.67	0.47	2	119-36-8	2311	M
66.43	0.59	3	3391-86-4	368	N
66.4	0.48	3	105-87-3	938	L
66.31	0.47	2	119-36-8	489	F
66.31	0.35	3	110-43-0	2165	S
66.28	0.13	3	431-03-8	217	V
66.14	0.48	3	105-87-3	378	I
66.07	0.64	1	3391-86-4	1450	N
65.97	0.48	3	105-87-3	1684	D
65.97	0.47	2	119-36-8	55	M
65.65	0.77	2	431-03-8	2828	L
65.6	0.73	2	6728-26-3	139	T
65.51	0.47	2	119-36-8	454	I
65.46	0.71	1	119-36-8	2712	I
65.21	0.79	3	67-64-1	2234	M
65.1	0.64	1	3391-86-4	1078	W
65.09	0.67	3	119-36-8	1428	M
64.99	0.67	3	119-36-8	1399	V
64.96	0.73	2	6728-26-3	2079	D
64.84	0.76	1	6728-26-3	971	C
64.75	0.77	2	110-43-0	405	P
64.67	0.47	2	119-36-8	2165	S
64.58	0.48	3	105-87-3	2230	E
64.35	0.54	1	105-87-3	299	S
64.19	0.89	1	431-03-8	2855	N
64.15	0.71	1	119-36-8	2819	N
64.15	0.22	1	67-64-1	2779	V
63.99	0.89	1	431-03-8	2204	I
63.9	0.48	3	105-87-3	730	E
63.8	0.47	2	119-36-8	138	Q
63.76	0.72	2	67-64-1	1486	V
62.94	0.79	1	108-94-1	1071	I
62.84	0.48	3	105-87-3	2505	Y
62.77	0.47	2	119-36-8	2278	S
62.64	0.79	3	67-64-1	1095	Y
62.62	0.47	2	119-36-8	705	F
62.39	0.72	2	67-64-1	1594	T
62.38	0.64	1	3391-86-4	600	E
62.14	0.71	1	119-36-8	1002	R
62.07	0.73	2	6728-26-3	1001	T
62.05	0.48	3	105-87-3	1817	D
62.01	0.91	2	108-94-1	2712	I
62	0.53	3	6728-26-3	600	R
61.97	0.67	3	119-36-8	1486	V
61.96	0.91	2	108-94-1	2495	S
61.92	0.53	3	6728-26-3	2591	R
61.8	0.47	2	119-36-8	646	M
61.6	0.79	1	108-94-1	430	L
61.56	0.64	1	3391-86-4	730	G
61.54	0.53	3	6728-26-3	2506	V
61.44	0.71	1	119-36-8	2767	K
61.32	0.72	2	67-64-1	974	N
61.32	0.48	3	105-87-3	2218	T
61.13	0.47	2	119-36-8	1685	V
60.95	0.76	1	6728-26-3	1209	G
60.8	0.54	1	105-87-3	1902	E
60.67	0.64	1	3391-86-4	2287	G
60.62	0.35	3	110-43-0	2167	I
60.57	0.59	3	3391-86-4	2195	I
60.57	0.47	2	119-36-8	2483	T
60.44	0.72	2	67-64-1	2693	R
60.43	0.48	3	105-87-3	1684	E
60.04	0.79	1	108-94-1	572	A
59.86	0.47	2	119-36-8	2600	T
59.78	0.72	2	67-64-1	66	P
59.65	0.73	2	6728-26-3	786	G
59.39	0.76	1	6728-26-3	1284	L
59.35	0.47	2	119-36-8	730	G
59.27	0.67	3	119-36-8	2234	M
59.27	0.22	1	67-64-1	2822	S
59.2	0.54	1	105-87-3	1011	A
59.17	0.48	3	105-87-3	1487	S
59.09	0.48	3	105-87-3	561	V
59.03	0.54	1	105-87-3	2775	L
59	0.64	1	3391-86-4	577	F
58.87	0.79	1	108-94-1	1427	G
58.86	0.54	1	105-87-3	786	H
58.8	0.76	1	6728-26-3	2135	F
58.78	0.77	2	431-03-8	2769	F
58.6	0.79	1	108-94-1	2453	L
58.48	0.54	1	105-87-3	55	M
58.42	0.59	3	3391-86-4	2460	F
58.42	0.53	3	6728-26-3	1398	V
58.42	0.48	3	105-87-3	1506	G
58.33	0.76	1	6728-26-3	2351	P
58.17	0.48	3	105-87-3	1594	G
58.15	0.76	1	6728-26-3	323	I
58.02	0.59	3	3391-86-4	1520	A
57.81	0.91	2	108-94-1	236	S
57.79	0.54	1	105-87-3	1450	V
57.69	0.67	3	119-36-8	1859	D
57.39	0.91	2	108-94-1	1323	E
57.19	0.48	3	105-87-3	948	S
57.1	0.47	2	119-36-8	2063	E
56.86	0.79	3	67-64-1	1451	F
56.78	0.54	1	105-87-3	234	Q
56.67	0.58	3	108-94-1	428	C
56.67	0.54	1	105-87-3	2024	K
56.58	0.22	1	67-64-1	894	N
56.57	0.79	1	108-94-1	1684	Q
56.56	0.73	2	6728-26-3	1567	A
56.54	0.54	1	105-87-3	1607	D
56.46	0.72	2	67-64-1	2434	T
56.45	0.47	2	119-36-8	2533	S
56.28	0.48	3	105-87-3	877	A
56.17	0.64	1	3391-86-4	1070	M
56.16	0.48	3	105-87-3	386	R
56.02	0.47	2	119-36-8	66	R
55.91	0.54	1	105-87-3	1125	L
55.87	0.53	3	6728-26-3	2785	R
55.79	0.91	2	108-94-1	136	S
55.77	0.53	3	6728-26-3	1272	E
55.67	0.35	3	110-43-0	561	V
55.64	0.91	2	108-94-1	671	Y
55.41	0.64	1	3391-86-4	1575	V
55.41	0.48	3	105-87-3	786	N
55.34	0.76	1	6728-26-3	2204	L
55.32	0.91	2	108-94-1	2434	T
55.32	0.65	1	110-43-0	1427	G
55.32	0.54	1	105-87-3	1333	L
55.25	0.48	3	105-87-3	2184	R
55.2	0.48	3	105-87-3	2204	C
55.18	0.59	3	3391-86-4	1967	A
55.13	0.48	3	105-87-3	1906	K
55.07	0.72	2	67-64-1	2690	L
55	0.91	2	108-94-1	1228	G
54.9	0.77	2	431-03-8	140	T
54.59	0.71	1	119-36-8	454	T
54.59	0.67	3	119-36-8	1514	I
54.53	0.35	3	110-43-0	2068	R
54.43	0.64	1	3391-86-4	2233	C
54.29	0.79	1	108-94-1	2657	Y
54.26	0.54	1	105-87-3	470	G
54.25	0.54	1	105-87-3	1903	P
54.19	0.65	1	110-43-0	1070	M
54.14	0.77	2	431-03-8	769	I
54.07	0.54	1	105-87-3	705	V
54.07	0.53	3	6728-26-3	378	I
54.05	0.77	2	431-03-8	671	Y
53.97	0.79	1	108-94-1	1450	V
53.95	0.73	2	6728-26-3	2183	L
53.94	0.77	2	110-43-0	718	L
53.93	0.72	2	67-64-1	2779	R
53.9	0.22	1	67-64-1	2775	L
53.58	0.77	2	110-43-0	2234	T
53.49	0.22	1	67-64-1	2732	S
53.48	0.77	2	431-03-8	1275	Y
53.48	0.53	3	6728-26-3	1989	N
53.44	0.48	3	105-87-3	1833	Q
53.35	0.59	3	3391-86-4	2750	N
53.17	0.73	2	6728-26-3	236	S
53.16	0.53	3	6728-26-3	1025	A
53.02	0.53	3	6728-26-3	2599	G
53.01	0.47	2	119-36-8	817	V
53	0.48	3	105-87-3	474	G
52.93	0.67	3	119-36-8	1906	K
52.78	0.59	3	3391-86-4	2506	V
52.46	0.73	2	6728-26-3	2311	M
52.46	0.48	3	105-87-3	1125	L
52.44	0.73	2	6728-26-3	1698	S
52.41	0.48	3	105-87-3	443	L
52.26	0.72	2	67-64-1	1603	V
52.16	0.76	1	6728-26-3	2803	M
52.08	0.67	3	119-36-8	1663	K
52.02	0.64	1	3391-86-4	1189	E
52	0.72	2	67-64-1	520	Q
52	0.54	1	105-87-3	2453	N
51.98	0.79	1	108-94-1	2422	A
51.97	0.77	2	431-03-8	2488	T
51.9	0.76	1	6728-26-3	623	S
51.75	0.73	2	6728-26-3	948	H
51.73	0.77	2	431-03-8	2531	T
51.71	0.76	1	6728-26-3	2024	Q
51.6	0.58	3	108-94-1	851	I
51.59	0.71	1	119-36-8	730	H
51.54	0.35	3	110-43-0	2267	T
51.5	0.77	2	110-43-0	216	K
51.5	0.47	2	119-36-8	406	I
51.49	0.58	3	108-94-1	993	Y
51.45	0.73	2	6728-26-3	1594	C
51.44	0.54	1	105-87-3	656	T
51.39	0.77	2	431-03-8	2165	E
51.36	0.77	2	110-43-0	1307	K
51.3	0.54	1	105-87-3	2245	V
51.23	0.77	2	431-03-8	2234	T
51.23	0.48	3	105-87-3	506	F
51.21	0.54	1	105-87-3	136	Q
50.92	0.67	3	119-36-8	1125	L
50.8	0.65	1	110-43-0	623	S
50.68	0.47	2	119-36-8	300	R
50.66	0.54	1	105-87-3	1001	V
50.65	0.76	1	6728-26-3	2194	I
50.65	0.69	2	105-87-3	1124	A
50.64	0.58	3	108-94-1	938	L
50.62	0.53	3	6728-26-3	623	L
50.57	0.64	1	3391-86-4	2690	T
50.37	0.47	2	119-36-8	1474	P
50.36	0.72	2	67-64-1	818	I
50.33	0.48	3	105-87-3	404	L
50.24	0.47	2	119-36-8	2785	S
50.17	0.48	3	105-87-3	2861	V
50.08	0.54	1	105-87-3	2233	V
50.05	0.54	1	105-87-3	2638	Q
49.98	0.47	2	119-36-8	1104	T
49.93	0.79	3	67-64-1	2690	P
49.9	0.48	3	105-87-3	1330	L
49.77	0.79	3	67-64-1	2488	A
49.71	0.48	3	105-87-3	2326	M
49.68	0.69	2	105-87-3	2591	S
49.49	0.79	3	67-64-1	1904	R
49.48	0.22	1	67-64-1	745	K
49.46	0.65	1	110-43-0	613	L
49.45	0.53	3	6728-26-3	1430	Q
49.38	0.48	3	105-87-3	1451	F
49.24	0.54	1	105-87-3	818	D
49.23	0.76	1	6728-26-3	1903	P
49.09	0.79	3	67-64-1	2195	I
48.91	0.77	2	431-03-8	2326	L
48.81	0.47	2	119-36-8	2805	I
48.8	0.91	2	108-94-1	2628	F
48.8	0.71	1	119-36-8	2035	R
48.76	0.76	1	6728-26-3	2771	D
48.73	0.59	2	3391-86-4	672	I
48.55	0.71	1	119-36-8	2361	A
48.52	0.77	2	431-03-8	2186	A
48.45	0.47	2	119-36-8	1062	F
48.42	0.54	1	105-87-3	1833	D
48.41	0.35	3	110-43-0	2768	M
48.4	0.35	3	110-43-0	757	N
48.33	0.22	1	67-64-1	396	K
48.29	0.69	2	105-87-3	345	R
48.27	0.54	1	105-87-3	2166	C
48.24	0.64	1	3391-86-4	621	Y
48.22	0.47	2	119-36-8	334	T
48.21	0.54	1	105-87-3	833	I
48.17	0.22	1	67-64-1	301	V
48.15	0.91	2	108-94-1	507	V
48.12	0.77	2	110-43-0	1269	K
48.11	0.73	2	6728-26-3	603	F
48.04	0.53	3	6728-26-3	1476	S
48.01	0.53	3	6728-26-3	2731	I
48	0.76	1	6728-26-3	1345	D
47.91	0.54	1	105-87-3	2865	R
47.9	0.67	3	119-36-8	2096	I
47.88	0.77	2	431-03-8	2839	K
47.84	0.69	2	105-87-3	2743	K
47.76	0.71	1	119-36-8	2581	N
47.72	0.54	1	105-87-3	1835	S
47.58	0.72	2	67-64-1	2814	V
47.57	0.64	1	3391-86-4	704	L
47.56	0.67	3	119-36-8	2115	S
47.53	0.47	2	119-36-8	2245	V
47.47	0.69	2	105-87-3	415	L
47.38	0.54	1	105-87-3	2376	G
47.32	0.72	2	67-64-1	1474	S
47.23	0.77	2	431-03-8	2851	D
47.23	0.71	1	119-36-8	298	W
47.23	0.48	3	105-87-3	734	D
47.15	0.54	1	105-87-3	1363	S
47.09	0.58	3	108-94-1	234	S
47.01	0.73	2	6728-26-3	646	K
46.99	0.48	3	105-87-3	1309	M
46.91	0.72	2	67-64-1	1206	I
46.9	0.69	2	105-87-3	2493	Y
46.9	0.48	3	105-87-3	2600	L
46.89	0.58	3	108-94-1	1399	V
46.85	0.54	1	105-87-3	2393	F
46.84	0.54	1	105-87-3	197	A
46.79	0.47	2	119-36-8	2194	L
46.74	0.72	2	67-64-1	2183	L
46.68	0.79	1	108-94-1	1063	V
46.62	0.71	1	119-36-8	375	L
46.5	0.59	3	3391-86-4	1210	V
46.43	0.73	2	6728-26-3	2326	L
46.38	0.48	3	105-87-3	2040	I
46.32	0.48	3	105-87-3	1278	I
46.27	0.48	3	105-87-3	1062	F
46.21	0.67	3	119-36-8	2827	I
46.16	0.47	2	119-36-8	476	C
46.12	0.65	1	110-43-0	2531	K
46.04	0.47	2	119-36-8	1409	T
45.93	0.76	1	6728-26-3	2344	A
45.91	0.79	3	67-64-1	612	F
45.86	0.48	3	105-87-3	2233	I
45.8	0.59	3	3391-86-4	1146	I
45.79	0.54	1	105-87-3	298	A
45.74	0.53	3	6728-26-3	1269	R
45.73	0.53	3	6728-26-3	993	Y
45.7	0.64	1	3391-86-4	2509	A
45.66	0.71	1	119-36-8	1141	V
45.63	0.48	3	105-87-3	2258	M
45.59	0.76	1	6728-26-3	1817	G
45.51	0.35	3	110-43-0	621	Y
45.51	0.35	3	110-43-0	1510	M
45.48	0.59	3	3391-86-4	2165	R
45.47	0.53	3	6728-26-3	1001	S
45.36	0.72	2	67-64-1	529	N
45.33	0.54	1	105-87-3	1102	L
45.29	0.64	1	3391-86-4	2818	L
45.23	0.79	3	67-64-1	1146	I
45.22	0.79	3	67-64-1	1210	V
45.2	0.48	3	105-87-3	1207	P
45.13	0.13	3	431-03-8	2068	R
45.12	0.47	2	119-36-8	1450	M
45.12	0.47	2	119-36-8	2774	Y
45.11	0.77	2	110-43-0	2785	A
45.1	0.76	1	6728-26-3	2762	M
44.96	0.65	1	110-43-0	620	S
44.9	0.71	1	119-36-8	2638	P
44.86	0.77	2	431-03-8	2345	I
44.74	0.64	1	3391-86-4	2510	Q
44.72	0.91	2	108-94-1	1331	I
44.72	0.91	2	108-94-1	2759	A
44.72	0.64	1	3391-86-4	450	L
44.66	0.64	1	3391-86-4	2693	F
44.65	0.77	2	110-43-0	2775	V
44.6	0.72	2	67-64-1	545	T
44.6	0.64	1	3391-86-4	2591	L
44.58	0.72	2	67-64-1	2533	Q
44.58	0.69	2	105-87-3	357	R
44.57	0.22	1	67-64-1	2676	E
44.52	0.54	1	105-87-3	2394	R
44.5	0.47	2	119-36-8	62	V
44.41	0.48	3	105-87-3	139	D
44.29	0.73	2	6728-26-3	2821	Q
44.28	0.54	1	105-87-3	1478	W
44.2	0.72	2	67-64-1	2676	K
44.17	0.35	3	110-43-0	1082	L
44.16	0.53	3	6728-26-3	1272	A
44.13	0.53	3	6728-26-3	2482	T
44.1	0.54	1	105-87-3	784	I
44.06	0.54	1	105-87-3	217	A
44.05	0.79	1	108-94-1	2804	L
44.05	0.47	2	119-36-8	2531	R
44	0.69	2	105-87-3	578	C
43.99	0.79	3	67-64-1	2453	T
43.96	0.59	3	3391-86-4	2453	T
43.94	0.53	3	6728-26-3	276	R
43.93	0.54	1	105-87-3	688	N
43.91	0.79	1	108-94-1	621	L
43.89	0.54	1	105-87-3	855	R
43.85	0.48	3	105-87-3	1514	I
43.79	0.77	2	431-03-8	2080	L
43.77	0.13	3	431-03-8	613	L
43.74	0.69	2	105-87-3	2671	A
43.71	0.72	2	67-64-1	2293	Y
43.7	0.76	1	6728-26-3	2581	Y
43.69	0.72	2	67-64-1	473	P
43.68	0.73	2	6728-26-3	1208	V
43.64	0.58	3	108-94-1	2361	G
43.63	0.64	1	3391-86-4	2194	I
43.63	0.47	2	119-36-8	1357	S
43.62	0.54	1	105-87-3	1409	A
43.61	0.73	2	6728-26-3	672	A
43.6	0.79	1	108-94-1	786	G
43.54	0.79	3	67-64-1	2165	R
43.49	0.77	2	110-43-0	719	N
43.45	0.69	2	105-87-3	456	M
43.44	0.54	1	105-87-3	404	V
43.43	0.48	3	105-87-3	1833	S
43.41	0.22	1	67-64-1	2096	I
43.32	0.54	1	105-87-3	2690	K
43.31	0.54	1	105-87-3	1697	W
43.29	0.47	2	119-36-8	1330	Y
43.28	0.53	3	6728-26-3	612	M
43.28	0.47	2	119-36-8	763	Q
43.22	0.72	2	67-64-1	1363	F
43.21	0.53	3	6728-26-3	2373	T
43.13	0.35	3	110-43-0	1206	V
43.11	0.54	1	105-87-3	1012	E
43.1	0.54	1	105-87-3	1069	Y
43.05	0.64	1	3391-86-4	1076	L
43.04	0.91	2	108-94-1	1698	S
43.04	0.77	2	110-43-0	1463	L
43.03	0.54	1	105-87-3	1069	W
42.99	0.54	1	105-87-3	2785	G
42.94	0.76	1	6728-26-3	677	H
42.93	0.58	3	108-94-1	2324	I
42.9	0.72	2	67-64-1	1220	A
42.84	0.72	2	67-64-1	819	E
42.79	0.65	1	110-43-0	2785	G
42.68	0.48	3	105-87-3	623	F
42.67	0.76	1	6728-26-3	621	G
42.6	0.64	1	3391-86-4	2454	S
42.57	0.67	3	119-36-8	1967	S
42.57	0.53	3	6728-26-3	757	N
42.56	0.54	1	105-87-3	672	I
42.54	0.77	2	110-43-0	2186	A
42.49	0.53	3	6728-26-3	1472	L
42.39	0.22	1	67-64-1	473	A
42.37	0.79	3	67-64-1	2821	T
42.33	0.53	3	6728-26-3	646	V
42.32	0.22	1	67-64-1	428	Q
42.3	0.53	3	6728-26-3	2182	A
42.28	0.79	1	108-94-1	1333	L
42.27	0.64	1	3391-86-4	1358	N
42.21	0.91	2	108-94-1	298	L
42.2	0.59	2	3391-86-4	2619	L
42.14	0.48	3	105-87-3	1102	T
42.06	0.59	3	3391-86-4	2194	L
42.04	0.54	1	105-87-3	239	M
42.03	0.91	2	108-94-1	218	F
42	0.53	3	6728-26-3	2460	F
41.99	0.48	3	105-87-3	388	I
41.99	0.48	3	105-87-3	138	R
41.98	0.59	2	3391-86-4	2775	V
41.94	0.79	1	108-94-1	334	L
41.94	0.73	2	6728-26-3	2804	S
41.92	0.77	2	431-03-8	786	G
41.9	0.48	3	105-87-3	1520	I
41.88	0.77	2	431-03-8	1474	S
41.86	0.72	2	67-64-1	276	K
41.81	0.71	1	119-36-8	757	L
41.81	0.54	1	105-87-3	851	P
41.79	0.35	3	110-43-0	2235	F
41.7	0.58	3	108-94-1	877	E
41.59	0.58	3	108-94-1	2600	L
41.56	0.53	3	6728-26-3	237	S
41.55	0.76	1	6728-26-3	1307	K
41.54	0.73	2	6728-26-3	2818	V
41.53	0.22	1	67-64-1	454	Q
41.52	0.72	2	67-64-1	298	L
41.52	0.65	1	110-43-0	2184	G
41.51	0.22	1	67-64-1	444	F
41.48	0.64	1	3391-86-4	1544	A
41.46	0.67	3	119-36-8	2619	T
41.46	0.47	2	119-36-8	348	L
41.45	0.67	3	119-36-8	1001	S
41.34	0.76	1	6728-26-3	2529	Y
41.32	0.59	2	3391-86-4	2080	A
41.32	0.58	3	108-94-1	606	P
41.24	0.76	1	6728-26-3	1309	Q
41.24	0.53	3	6728-26-3	62	V
41.21	0.71	1	119-36-8	2532	L
41.18	0.59	3	3391-86-4	1647	F
41.14	0.77	2	110-43-0	455	I
41.01	0.54	1	105-87-3	1472	L
40.94	0.77	2	110-43-0	456	G
40.89	0.71	1	119-36-8	2600	R
40.88	0.64	1	3391-86-4	2286	V
40.87	0.67	3	119-36-8	1451	F
40.83	0.54	1	105-87-3	1475	A
40.76	0.71	1	119-36-8	2853	V
40.73	0.47	2	119-36-8	2693	T
40.67	0.91	2	108-94-1	770	I
40.63	0.72	2	67-64-1	1579	S
40.62	0.69	2	105-87-3	2785	P
40.58	0.59	2	3391-86-4	1450	A
40.58	0.47	2	119-36-8	961	R
40.57	0.47	2	119-36-8	2218	L
40.46	0.71	1	119-36-8	855	R
40.46	0.64	1	3391-86-4	2391	S
40.45	0.89	1	431-03-8	577	S
40.44	0.48	3	105-87-3	269	L
40.43	0.48	3	105-87-3	2345	L
40.43	0.35	3	110-43-0	1357	F
40.39	0.47	2	119-36-8	938	A
40.38	0.48	3	105-87-3	1025	A
40.38	0.47	2	119-36-8	269	I
40.35	0.47	2	119-36-8	139	T
40.34	0.64	1	3391-86-4	648	G
40.31	0.54	1	105-87-3	2581	Y
40.25	0.65	1	110-43-0	2287	G
40.24	0.72	2	67-64-1	623	C
40.22	0.69	2	105-87-3	2287	G
40.17	0.54	1	105-87-3	375	I
40.17	0.48	3	105-87-3	1859	F
40.11	0.64	1	3391-86-4	718	I
40.05	0.79	3	67-64-1	2482	T
40.04	0.59	3	3391-86-4	1489	S
40.04	0.35	3	110-43-0	2733	L
40.03	0.54	1	105-87-3	1817	G
40.01	0.35	3	110-43-0	2827	I
39.97	0.71	1	119-36-8	974	V
39.96	0.48	3	105-87-3	2390	L
39.94	0.67	3	119-36-8	2460	F
39.9	0.64	1	3391-86-4	2733	K
39.87	0.71	1	119-36-8	745	S
39.87	0.54	1	105-87-3	1267	V
39.87	0.47	2	119-36-8	612	I
39.85	0.54	1	105-87-3	137	P
39.82	0.53	3	6728-26-3	2762	G
39.78	0.58	3	108-94-1	2827	I
39.77	0.22	1	67-64-1	2115	S
39.75	0.73	2	6728-26-3	2504	S
39.75	0.47	2	119-36-8	2855	L
39.68	0.67	3	119-36-8	1082	S
39.66	0.53	3	6728-26-3	2235	S
39.64	0.72	2	67-64-1	672	C
39.62	0.77	2	110-43-0	1069	Y
39.6	0.53	3	6728-26-3	2434	A
39.56	0.91	2	108-94-1	572	Q
39.55	0.71	1	119-36-8	613	F
39.54	0.54	1	105-87-3	1859	G
39.53	0.69	2	105-87-3	745	D
39.51	0.54	1	105-87-3	1989	S
39.51	0.54	1	105-87-3	1069	L
39.49	0.71	1	119-36-8	1510	Y
39.39	0.89	1	431-03-8	571	L
39.32	0.77	2	431-03-8	2391	L
39.31	0.58	3	108-94-1	2482	T
39.3	0.47	2	119-36-8	572	L
39.3	0.35	3	110-43-0	1817	E
39.28	0.54	1	105-87-3	1206	R
39.2	0.71	1	119-36-8	1817	E
39.17	0.72	2	67-64-1	1074	V
39.16	0.79	3	67-64-1	1489	G
39.16	0.69	2	105-87-3	1476	G
39.13	0.53	3	6728-26-3	1478	G
39.12	0.64	1	3391-86-4	613	L
39.11	0.76	1	6728-26-3	2839	R
39.11	0.48	3	105-87-3	757	S
39.05	0.79	1	108-94-1	1859	G
39.05	0.47	2	119-36-8	1072	G
39.01	0.47	2	119-36-8	2865	T
39.01	0.22	1	67-64-1	801	S
38.99	0.54	1	105-87-3	621	G
38.99	0.47	2	119-36-8	1325	N
38.92	0.54	1	105-87-3	2866	L
38.91	0.47	2	119-36-8	819	S
38.88	0.76	1	6728-26-3	993	Y
38.86	0.89	1	431-03-8	137	R
38.85	0.71	1	119-36-8	1458	T
38.83	0.48	3	105-87-3	1144	K
38.78	0.71	1	119-36-8	1076	A
38.77	0.67	3	119-36-8	1220	N
38.76	0.72	2	67-64-1	2768	L
38.76	0.54	1	105-87-3	818	Y
38.71	0.73	2	6728-26-3	572	Q
38.71	0.47	2	119-36-8	2600	H
38.67	0.53	3	6728-26-3	612	F
38.65	0.77	2	431-03-8	378	Y
38.65	0.64	1	3391-86-4	786	G
38.64	0.59	2	3391-86-4	2345	V
38.61	0.22	1	67-64-1	2186	V
38.6	0.77	2	110-43-0	65	V
38.52	0.64	1	3391-86-4	2767	T
38.47	0.47	2	119-36-8	1267	L
38.45	0.91	2	108-94-1	268	R
38.45	0.54	1	105-87-3	376	E
38.43	0.76	1	6728-26-3	1902	W
38.43	0.65	1	110-43-0	1574	V
38.36	0.72	2	67-64-1	1409	V
38.34	0.69	2	105-87-3	1074	V
38.34	0.48	3	105-87-3	1953	Y
38.31	0.77	2	431-03-8	138	E
38.25	0.47	2	119-36-8	1001	T
38.22	0.71	1	119-36-8	993	N
38.21	0.64	1	3391-86-4	2351	P
38.19	0.59	2	3391-86-4	2529	Q
38.18	0.54	1	105-87-3	2493	T
38.17	0.72	2	67-64-1	357	F
38.15	0.72	2	67-64-1	2805	Q
38.12	0.72	2	67-64-1	167	P
38.1	0.64	1	3391-86-4	378	K
38.06	0.48	3	105-87-3	2769	I
38.05	0.67	3	119-36-8	2361	T
38.04	0.79	3	67-64-1	719	W
38.03	0.73	2	6728-26-3	1554	Y
38.02	0.47	2	119-36-8	136	R
37.99	0.54	1	105-87-3	138	Q
37.98	0.54	1	105-87-3	1397	V
37.97	0.59	3	3391-86-4	2373	T
37.94	0.76	1	6728-26-3	1207	V
37.94	0.71	1	119-36-8	1062	F
37.93	0.54	1	105-87-3	2771	V
37.92	0.71	1	119-36-8	1146	P
37.92	0.53	3	6728-26-3	1520	V
37.89	0.64	1	3391-86-4	139	S
37.87	0.35	3	110-43-0	1189	S
37.85	0.48	3	105-87-3	894	K
37.83	0.54	1	105-87-3	1123	A
37.78	0.72	2	67-64-1	1474	G
37.78	0.47	2	119-36-8	671	R
37.77	0.89	1	431-03-8	1431	Y
37.76	0.58	3	108-94-1	456	I
37.73	0.48	3	105-87-3	745	Q
37.73	0.48	3	105-87-3	962	I
37.66	0.72	2	67-64-1	938	K
37.6	0.54	1	105-87-3	2482	M
37.58	0.73	2	6728-26-3	1613	A
37.52	0.48	3	105-87-3	938	I
37.51	0.73	2	6728-26-3	2779	R
37.5	0.53	3	6728-26-3	1859	D
37.41	0.76	1	6728-26-3	2267	L
37.41	0.72	2	67-64-1	1140	G
37.4	0.47	2	119-36-8	270	M
37.39	0.72	2	67-64-1	1210	V
37.39	0.47	2	119-36-8	1472	V
37.38	0.72	2	67-64-1	1506	T
37.36	0.59	2	3391-86-4	2165	E
37.31	0.77	2	110-43-0	1613	A
37.31	0.58	3	108-94-1	2730	L
37.3	0.76	1	6728-26-3	705	V
37.3	0.73	2	6728-26-3	817	V
37.29	0.65	1	110-43-0	2394	L
37.28	0.77	2	110-43-0	2391	L
37.28	0.67	3	119-36-8	2731	I
37.26	0.77	2	110-43-0	1603	L
37.25	0.67	3	119-36-8	770	C
37.17	0.48	3	105-87-3	1009	I
37.14	0.54	1	105-87-3	550	D
37.11	0.77	2	431-03-8	471	I
37.09	0.77	2	431-03-8	1078	C
37.07	0.64	1	3391-86-4	833	A
37.05	0.54	1	105-87-3	1024	N
37.02	0.79	3	67-64-1	948	S
37.01	0.54	1	105-87-3	492	T
36.97	0.64	1	3391-86-4	2166	Q
36.96	0.22	1	67-64-1	705	A
36.92	0.76	1	6728-26-3	613	W
36.91	0.58	3	108-94-1	1489	S
36.89	0.73	2	6728-26-3	1228	G
36.87	0.76	1	6728-26-3	1474	T
36.86	0.53	3	6728-26-3	2826	F
36.82	0.71	1	119-36-8	2496	P
36.81	0.76	1	6728-26-3	1209	K
36.8	0.54	1	105-87-3	1431	T
36.8	0.54	1	105-87-3	2496	Y
36.77	0.48	3	105-87-3	1325	L
36.73	0.64	1	3391-86-4	2822	S
36.7	0.67	3	119-36-8	1025	A
36.7	0.54	1	105-87-3	456	I
36.7	0.48	3	105-87-3	349	G
36.67	0.35	3	110-43-0	993	Y
36.63	0.89	1	431-03-8	2097	L
36.6	0.79	1	108-94-1	948	S
36.59	0.48	3	105-87-3	2453	S
36.58	0.69	2	105-87-3	2234	I
36.56	0.58	3	108-94-1	2460	F
36.53	0.53	3	6728-26-3	346	K
36.5	0.59	3	3391-86-4	1624	I
36.49	0.72	2	67-64-1	1344	S
36.49	0.72	2	67-64-1	1431	L
36.48	0.53	3	6728-26-3	2454	G
36.43	0.65	1	110-43-0	719	S
36.43	0.22	1	67-64-1	677	H
36.35	0.79	3	67-64-1	1472	L
36.32	0.59	3	3391-86-4	2454	V
36.3	0.77	2	431-03-8	1123	M
36.3	0.67	3	119-36-8	1062	F
36.29	0.22	1	67-64-1	2344	A
36.26	0.48	3	105-87-3	867	M
36.25	0.72	2	67-64-1	2343	E
36.25	0.47	2	119-36-8	614	Q
36.24	0.47	2	119-36-8	470	V
36.22	0.54	1	105-87-3	2855	N
36.22	0.35	3	110-43-0	2506	I
36.17	0.79	1	108-94-1	818	D
36.17	0.58	3	108-94-1	2080	K
36.16	0.64	1	3391-86-4	1141	Y
36.14	0.76	1	6728-26-3	474	E
36.14	0.67	3	119-36-8	1544	V
36.14	0.22	1	67-64-1	677	T
36.1	0.54	1	105-87-3	2166	A
36.08	0.59	2	3391-86-4	1458	T
36.07	0.22	1	67-64-1	2600	P
36.05	0.22	1	67-64-1	2267	L
36.02	0.48	3	105-87-3	298	L
35.99	0.69	2	105-87-3	784	V
35.98	0.47	2	119-36-8	443	F
35.96	0.53	3	6728-26-3	1494	M
35.94	0.73	2	6728-26-3	1275	Y
35.92	0.79	3	67-64-1	817	A
35.92	0.48	3	105-87-3	658	G
35.92	0.22	1	67-64-1	2287	L
35.89	0.65	1	110-43-0	1486	G
35.89	0.47	2	119-36-8	58	L
35.86	0.71	1	119-36-8	454	I
35.85	0.47	2	119-36-8	603	F
35.84	0.71	1	119-36-8	1603	H
35.83	0.67	3	119-36-8	2581	E
35.83	0.54	1	105-87-3	1574	L
35.8	0.77	2	110-43-0	1389	Y
35.8	0.58	3	108-94-1	1125	L
35.8	0.48	3	105-87-3	2710	I
35.8	0.22	1	67-64-1	270	L
35.79	0.77	2	110-43-0	136	S
35.78	0.47	2	119-36-8	646	F
35.72	0.91	2	108-94-1	2779	R
35.72	0.72	2	67-64-1	2453	M
35.71	0.59	3	3391-86-4	2063	R
35.7	0.72	2	67-64-1	2482	I
35.7	0.64	1	3391-86-4	240	A
35.69	0.47	2	119-36-8	2853	V
35.68	0.59	3	3391-86-4	506	F
35.67	0.53	3	6728-26-3	2510	Q
35.66	0.54	1	105-87-3	2827	Y
35.64	0.71	1	119-36-8	1567	F
35.64	0.59	3	3391-86-4	63	A
35.63	0.65	1	110-43-0	2839	R
35.61	0.58	3	108-94-1	2391	T
35.61	0.53	3	6728-26-3	1125	F
35.59	0.64	1	3391-86-4	894	Q
35.55	0.72	2	67-64-1	2326	L
35.55	0.53	3	6728-26-3	2284	C
35.54	0.59	2	3391-86-4	429	V
35.53	0.71	1	119-36-8	2460	A
35.5	0.35	3	110-43-0	993	R
35.47	0.65	1	110-43-0	1607	K
35.46	0.59	2	3391-86-4	745	A
35.39	0.89	1	431-03-8	2533	D
35.37	0.76	1	6728-26-3	322	V
35.37	0.59	3	3391-86-4	2804	S
35.36	0.47	2	119-36-8	1078	H
35.33	0.64	1	3391-86-4	2394	L
35.25	0.69	2	105-87-3	2236	C
35.24	0.91	2	108-94-1	601	L
35.23	0.76	1	6728-26-3	1450	F
35.16	0.77	2	431-03-8	705	L
35.14	0.71	1	119-36-8	2804	Q
35.13	0.77	2	431-03-8	1072	C
35.13	0.54	1	105-87-3	677	H
35.12	0.73	2	6728-26-3	529	N
35.12	0.65	1	110-43-0	2510	Q
35.09	0.77	2	110-43-0	2600	T
35.08	0.76	1	6728-26-3	1103	T
35.08	0.72	2	67-64-1	2177	E
35.08	0.67	3	119-36-8	378	I
35.06	0.71	1	119-36-8	2062	I
35.06	0.54	1	105-87-3	2762	G
35.06	0.48	3	105-87-3	1544	T
35.02	0.71	1	119-36-8	789	H
35.01	0.71	1	119-36-8	731	S
34.99	0.47	2	119-36-8	2348	G
34.98	0.77	2	110-43-0	1210	S
34.97	0.54	1	105-87-3	789	E
34.95	0.53	3	6728-26-3	962	M
34.95	0.47	2	119-36-8	2195	I
34.93	0.67	3	119-36-8	376	P
34.93	0.53	3	6728-26-3	2821	T
34.93	0.22	1	67-64-1	2184	G
34.92	0.47	2	119-36-8	2690	R
34.89	0.58	3	108-94-1	1380	A
34.88	0.47	2	119-36-8	2115	N
34.85	0.59	3	3391-86-4	2224	V
34.85	0.47	2	119-36-8	406	P
34.84	0.71	1	119-36-8	734	V
34.81	0.76	1	6728-26-3	429	I
34.8	0.79	3	67-64-1	2768	M
34.8	0.53	3	6728-26-3	2292	Y
34.76	0.13	3	431-03-8	1486	V
34.74	0.73	2	6728-26-3	1307	S
34.74	0.22	1	67-64-1	1613	V
34.71	0.54	1	105-87-3	2184	Y
34.7	0.48	3	105-87-3	2234	V
34.69	0.76	1	6728-26-3	302	N
34.69	0.48	3	105-87-3	2182	A
34.68	0.77	2	431-03-8	2115	K
34.66	0.48	3	105-87-3	1380	T
34.63	0.53	3	6728-26-3	1514	I
34.56	0.73	2	6728-26-3	656	W
34.55	0.72	2	67-64-1	2599	L
34.54	0.67	3	119-36-8	2771	D
34.53	0.53	3	6728-26-3	2040	I
34.52	0.72	2	67-64-1	2144	S
34.51	0.91	2	108-94-1	1603	V
34.5	0.89	1	431-03-8	2177	P
34.5	0.22	1	67-64-1	1397	V
34.47	0.54	1	105-87-3	473	Y
34.45	0.77	2	110-43-0	1474	G
34.45	0.54	1	105-87-3	2864	Q
34.45	0.47	2	119-36-8	1817	Q
34.44	0.73	2	6728-26-3	1277	V
34.39	0.58	3	108-94-1	2182	A
34.38	0.67	3	119-36-8	1904	R
34.38	0.64	1	3391-86-4	571	E
34.36	0.47	2	119-36-8	95	K
34.35	0.54	1	105-87-3	1647	V
34.35	0.47	2	119-36-8	216	S
34.3	0.53	3	6728-26-3	2827	I
34.3	0.22	1	67-64-1	2768	K
34.27	0.65	1	110-43-0	474	E
34.26	0.59	3	3391-86-4	745	K
34.23	0.69	2	105-87-3	2731	C
34.23	0.53	3	6728-26-3	1220	N
34.2	0.72	2	67-64-1	1514	W
34.18	0.76	1	6728-26-3	1330	W
34.17	0.69	2	105-87-3	2510	S
34.14	0.22	1	67-64-1	1104	N
34.13	0.47	2	119-36-8	2864	D
34.12	0.47	2	119-36-8	1989	L
34.11	0.72	2	67-64-1	444	I
34.1	0.91	2	108-94-1	2769	F
34.08	0.58	3	108-94-1	1095	Y
34.07	0.76	1	6728-26-3	2732	S
34.06	0.54	1	105-87-3	818	K
34.06	0.13	3	431-03-8	2356	D
34.04	0.76	1	6728-26-3	2324	V
34.03	0.59	2	3391-86-4	1000	Y
34.01	0.53	3	6728-26-3	1011	A
33.96	0.73	2	6728-26-3	520	Q
33.96	0.69	2	105-87-3	63	V
33.96	0.67	3	119-36-8	2505	Y
33.95	0.67	3	119-36-8	1009	I
33.92	0.47	2	119-36-8	346	P
33.9	0.54	1	105-87-3	301	V
33.89	0.59	3	3391-86-4	492	D
33.88	0.73	2	6728-26-3	456	W
33.87	0.67	3	119-36-8	2195	I
33.81	0.47	2	119-36-8	389	Y
33.78	0.48	3	105-87-3	705	I
33.78	0.35	3	110-43-0	894	E
33.78	0.22	1	67-64-1	2293	D
33.76	0.76	1	6728-26-3	139	D
33.73	0.22	1	67-64-1	1763	A
33.7	0.79	3	67-64-1	2361	T
33.7	0.77	2	110-43-0	730	G
33.7	0.59	3	3391-86-4	1859	D
33.66	0.77	2	110-43-0	2748	R
33.66	0.73	2	6728-26-3	2166	T
33.66	0.71	1	119-36-8	1307	G
33.66	0.53	3	6728-26-3	1097	S
33.64	0.53	3	6728-26-3	900	V
33.6	0.54	1	105-87-3	1269	H
33.59	0.54	1	105-87-3	60	N
33.57	0.91	2	108-94-1	237	T
33.52	0.65	1	110-43-0	2804	S
33.51	0.77	2	110-43-0	2734	Q
33.5	0.59	3	3391-86-4	383	R
33.49	0.48	3	105-87-3	2428	M
33.48	0.77	2	110-43-0	1061	F
33.47	0.67	3	119-36-8	877	E
33.46	0.71	1	119-36-8	646	V
33.45	0.73	2	6728-26-3	2428	T
33.44	0.77	2	431-03-8	789	Y
33.44	0.72	2	67-64-1	1478	S
33.44	0.72	2	67-64-1	1209	K
33.43	0.89	1	431-03-8	62	M
33.42	0.65	1	110-43-0	1450	N
33.4	0.53	3	6728-26-3	757	A
33.39	0.69	2	105-87-3	1634	E
33.39	0.59	2	3391-86-4	1965	A
33.39	0.58	3	108-94-1	958	A
33.36	0.76	1	6728-26-3	612	V
33.36	0.73	2	6728-26-3	138	Q
33.35	0.58	3	108-94-1	821	W
33.33	0.77	2	431-03-8	2293	Y
33.33	0.54	1	105-87-3	199	S
33.3	0.72	2	67-64-1	2774	S
33.3	0.58	3	108-94-1	877	D
33.27	0.72	2	67-64-1	757	Q
33.27	0.59	3	3391-86-4	1486	G
33.27	0.54	1	105-87-3	1579	V
33.26	0.79	1	108-94-1	2740	Q
33.26	0.73	2	6728-26-3	2769	F
33.26	0.47	2	119-36-8	239	T
33.19	0.91	2	108-94-1	1762	R
33.19	0.72	2	67-64-1	1607	G
33.18	0.67	3	119-36-8	658	G
33.18	0.67	3	119-36-8	2184	R
33.14	0.64	1	3391-86-4	302	H
33.13	0.22	1	67-64-1	2258	G
33.11	0.72	2	67-64-1	2818	I
33.09	0.91	2	108-94-1	1579	S
33.08	0.64	1	3391-86-4	61	D
33.07	0.48	3	105-87-3	476	V
33.02	0.79	3	67-64-1	1272	E
33.01	0.77	2	110-43-0	1903	D
33.01	0.64	1	3391-86-4	603	M
32.97	0.71	1	119-36-8	2258	A
32.96	0.53	3	6728-26-3	648	S
32.95	0.54	1	105-87-3	97	L
32.95	0.53	3	6728-26-3	2361	T
32.91	0.35	3	110-43-0	1476	S
32.9	0.71	1	119-36-8	2184	T
32.9	0.59	2	3391-86-4	2183	L
32.9	0.48	3	105-87-3	2734	R
32.9	0.47	2	119-36-8	2428	P
32.88	0.54	1	105-87-3	2822	S
32.88	0.54	1	105-87-3	323	I
32.88	0.48	3	105-87-3	974	H
32.88	0.13	3	431-03-8	789	Q
32.86	0.91	2	108-94-1	1208	T
32.85	0.48	3	105-87-3	506	Q
32.84	0.64	1	3391-86-4	2864	K
32.81	0.53	3	6728-26-3	1475	T
32.8	0.91	2	108-94-1	2324	L
32.79	0.22	1	67-64-1	1309	Q
32.78	0.47	2	119-36-8	1076	V
32.76	0.53	3	6728-26-3	2690	P
32.74	0.91	2	108-94-1	2733	R
32.74	0.79	3	67-64-1	2194	Y
32.74	0.71	1	119-36-8	1358	L
32.72	0.53	3	6728-26-3	2731	S
32.71	0.54	1	105-87-3	2062	I
32.7	0.35	3	110-43-0	368	N
32.69	0.77	2	431-03-8	2292	V
32.66	0.73	2	6728-26-3	2292	V
32.65	0.54	1	105-87-3	2035	D
32.64	0.72	2	67-64-1	877	T
32.61	0.76	1	6728-26-3	1428	F
32.61	0.53	3	6728-26-3	507	S
32.61	0.48	3	105-87-3	2177	S
32.59	0.69	2	105-87-3	1663	Q
32.58	0.71	1	119-36-8	1726	H
32.58	0.13	3	431-03-8	1409	Q
32.56	0.72	2	67-64-1	1097	T
32.56	0.48	3	105-87-3	1322	G
32.55	0.76	1	6728-26-3	2184	G
32.55	0.59	3	3391-86-4	948	S
32.55	0.58	3	108-94-1	1358	S
32.54	0.72	2	67-64-1	476	W
32.53	0.72	2	67-64-1	1458	E
32.47	0.79	3	67-64-1	415	C
32.46	0.53	3	6728-26-3	403	C
32.46	0.47	2	119-36-8	390	V
32.44	0.91	2	108-94-1	1337	G
32.42	0.35	3	110-43-0	528	E
32.4	0.64	1	3391-86-4	962	R
32.39	0.72	2	67-64-1	476	L
32.39	0.69	2	105-87-3	1647	V
32.39	0.47	2	119-36-8	2167	V
32.37	0.71	1	119-36-8	1521	L
32.34	0.47	2	119-36-8	2184	S
32.33	0.76	1	6728-26-3	404	I
32.33	0.48	3	105-87-3	648	A
32.31	0.77	2	431-03-8	550	A
32.31	0.69	2	105-87-3	2619	M
32.31	0.67	3	119-36-8	2768	M
32.3	0.58	3	108-94-1	1082	S
32.29	0.64	1	3391-86-4	2020	T
32.28	0.65	1	110-43-0	2286	V
32.27	0.64	1	3391-86-4	2732	S
32.26	0.13	3	431-03-8	1275	F
32.25	0.47	2	119-36-8	476	F
32.23	0.67	3	119-36-8	67	K
32.19	0.77	2	431-03-8	2482	S
32.19	0.69	2	105-87-3	216	P
32.18	0.73	2	6728-26-3	676	I
32.18	0.69	2	105-87-3	719	Y
32.18	0.67	3	119-36-8	2591	K
32.15	0.91	2	108-94-1	1333	P
32.15	0.79	1	108-94-1	301	V
32.13	0.35	3	110-43-0	1859	F
32.12	0.71	1	119-36-8	200	L
32.1	0.48	3	105-87-3	508	K
32.09	0.54	1	105-87-3	2861	T
32.08	0.72	2	67-64-1	1238	S
32.07	0.71	1	119-36-8	2423	I
32.06	0.76	1	6728-26-3	1906	D
32.06	0.54	1	105-87-3	56	F
32.05	0.67	3	119-36-8	385	D
32.04	0.59	3	3391-86-4	2821	T
32	0.53	3	6728-26-3	705	V
31.98	0.53	3	6728-26-3	1011	V
31.98	0.53	3	6728-26-3	1078	F
31.97	0.73	2	6728-26-3	730	N
31.97	0.47	2	119-36-8	368	H
31.97	0.22	1	67-64-1	1428	L
31.96	0.91	2	108-94-1	1520	N
31.94	0.72	2	67-64-1	2391	L
31.93	0.69	2	105-87-3	1430	N
31.92	0.64	1	3391-86-4	855	K
31.9	0.71	1	119-36-8	821	F
31.89	0.91	2	108-94-1	770	C
31.87	0.64	1	3391-86-4	2839	R
31.85	0.71	1	119-36-8	2693	H
31.85	0.59	2	3391-86-4	1510	T
31.85	0.47	2	119-36-8	1544	T
31.84	0.47	2	119-36-8	347	V
31.83	0.73	2	6728-26-3	1399	P
31.83	0.64	1	3391-86-4	368	F
31.82	0.59	3	3391-86-4	1322	G
31.79	0.48	3	105-87-3	405	T
31.78	0.67	3	119-36-8	1494	V
31.74	0.71	1	119-36-8	961	R
31.72	0.79	1	108-94-1	216	G
31.72	0.69	2	105-87-3	2115	K
31.71	0.91	2	108-94-1	672	A
31.71	0.67	3	119-36-8	515	E
31.66	0.54	1	105-87-3	938	S
31.66	0.47	2	119-36-8	2230	V
31.64	0.47	2	119-36-8	672	M
31.63	0.77	2	431-03-8	473	P
31.63	0.72	2	67-64-1	2628	F
31.63	0.71	1	119-36-8	756	Y
31.62	0.72	2	67-64-1	1521	M
31.62	0.54	1	105-87-3	2533	Q
31.61	0.91	2	108-94-1	757	Q
31.6	0.72	2	67-64-1	216	V
31.57	0.71	1	119-36-8	2731	Y
31.54	0.53	3	6728-26-3	456	T
31.53	0.69	2	105-87-3	1594	I
31.53	0.69	2	105-87-3	1102	G
31.52	0.72	2	67-64-1	645	E
31.49	0.71	1	119-36-8	1472	T
31.49	0.54	1	105-87-3	1389	M
31.4	0.91	2	108-94-1	2825	T
31.4	0.67	3	119-36-8	958	K
31.4	0.54	1	105-87-3	444	V
31.39	0.54	1	105-87-3	2532	F
31.39	0.47	2	119-36-8	2068	D
31.36	0.72	2	67-64-1	820	S
31.35	0.73	2	6728-26-3	2851	D
31.34	0.76	1	6728-26-3	430	N
31.34	0.71	1	119-36-8	2510	N
31.34	0.54	1	105-87-3	1169	S
31.34	0.35	3	110-43-0	2311	S
31.32	0.73	2	6728-26-3	745	T
31.29	0.53	3	6728-26-3	1495	M
31.28	0.48	3	105-87-3	2348	G
31.27	0.71	1	119-36-8	1070	Y
31.26	0.71	1	119-36-8	499	T
31.25	0.53	3	6728-26-3	2743	F
31.25	0.47	2	119-36-8	1345	Q
31.24	0.72	2	67-64-1	677	H
31.24	0.48	3	105-87-3	1489	S
31.23	0.71	1	119-36-8	1510	P
31.21	0.77	2	110-43-0	1594	T
31.21	0.65	1	110-43-0	2361	Y
31.19	0.47	2	119-36-8	1431	A
31.18	0.91	2	108-94-1	1206	I
31.18	0.73	2	6728-26-3	2861	D
31.16	0.54	1	105-87-3	1399	T
31.14	0.79	3	67-64-1	718	W
31.13	0.73	2	6728-26-3	2510	T
31.12	0.47	2	119-36-8	405	L
31.12	0.47	2	119-36-8	492	R
31.09	0.22	1	67-64-1	1902	H
31.07	0.72	2	67-64-1	265	I
31.07	0.53	3	6728-26-3	1267	I
31.05	0.58	3	108-94-1	515	A
31.04	0.47	2	119-36-8	63	N
31	0.79	1	108-94-1	2445	F
31	0.71	1	119-36-8	239	L
30.97	0.79	1	108-94-1	2287	L
30.97	0.72	2	67-64-1	406	S
30.95	0.53	3	6728-26-3	1397	E
30.94	0.47	2	119-36-8	2234	T
30.93	0.91	2	108-94-1	1208	V
30.93	0.77	2	110-43-0	1000	Y
30.91	0.79	3	67-64-1	2750	T
30.91	0.54	1	105-87-3	734	P
30.91	0.22	1	67-64-1	1486	F
30.88	0.54	1	105-87-3	1544	G
30.87	0.53	3	6728-26-3	2428	L
30.85	0.48	3	105-87-3	672	Y
30.84	0.73	2	6728-26-3	937	T
30.83	0.22	1	67-64-1	1209	K
30.82	0.71	1	119-36-8	1475	G
30.81	0.13	3	431-03-8	2182	I
30.76	0.54	1	105-87-3	2434	Y
30.74	0.59	2	3391-86-4	2748	R
30.74	0.48	3	105-87-3	2361	F
30.73	0.77	2	431-03-8	2495	S
30.69	0.91	2	108-94-1	1397	W
30.68	0.54	1	105-87-3	2382	T
30.67	0.71	1	119-36-8	1428	C
30.66	0.64	1	3391-86-4	1427	L
30.63	0.76	1	6728-26-3	216	M
30.61	0.76	1	6728-26-3	2258	G
30.59	0.53	3	6728-26-3	506	W
30.57	0.69	2	105-87-3	199	F
30.56	0.47	2	119-36-8	1476	T
30.53	0.54	1	105-87-3	65	L
30.52	0.77	2	431-03-8	298	L
30.51	0.91	2	108-94-1	1478	A
30.51	0.71	1	119-36-8	1510	I
30.5	0.53	3	6728-26-3	2750	N
30.47	0.76	1	6728-26-3	801	F
30.47	0.22	1	67-64-1	136	E
30.45	0.47	2	119-36-8	2818	V
30.43	0.54	1	105-87-3	613	W
30.39	0.64	1	3391-86-4	2591	S
30.36	0.91	2	108-94-1	1189	F
30.35	0.69	2	105-87-3	1070	H
30.33	0.48	3	105-87-3	2024	K
30.32	0.69	2	105-87-3	2144	S
30.31	0.79	3	67-64-1	2771	E
30.3	0.73	2	6728-26-3	1062	F
30.29	0.22	1	67-64-1	850	N
30.28	0.54	1	105-87-3	58	W
30.26	0.79	3	67-64-1	1428	M
30.26	0.69	2	105-87-3	1070	A
30.26	0.48	3	105-87-3	789	C
30.24	0.22	1	67-64-1	137	R
30.23	0.77	2	110-43-0	1062	F
30.23	0.72	2	67-64-1	1208	T
30.23	0.35	3	110-43-0	428	C
30.23	0.13	3	431-03-8	1188	S
30.22	0.77	2	110-43-0	1038	L
30.22	0.69	2	105-87-3	2097	L
30.21	0.64	1	3391-86-4	828	K
30.21	0.22	1	67-64-1	999	F
30.2	0.77	2	431-03-8	430	V
30.19	0.72	2	67-64-1	2024	S
30.19	0.53	3	6728-26-3	2024	K
30.18	0.54	1	105-87-3	1228	P
30.17	0.65	1	110-43-0	1575	V
30.16	0.76	1	6728-26-3	958	C
30.16	0.64	1	3391-86-4	1427	Y
30.16	0.53	3	6728-26-3	2348	G
30.15	0.54	1	105-87-3	2510	D
30.13	0.76	1	6728-26-3	2166	C
30.12	0.71	1	119-36-8	1472	P
30.12	0.53	3	6728-26-3	2182	M
30.1	0.72	2	67-64-1	1189	F
30.1	0.22	1	67-64-1	1989	K
30.06	0.22	1	67-64-1	1833	M
30.05	0.77	2	431-03-8	1207	A
30.03	0.22	1	67-64-1	1399	T
30.02	0.47	2	119-36-8	2224	Q
29.96	0.53	3	6728-26-3	1574	V
29.95	0.22	1	67-64-1	2428	I
29.94	0.79	3	67-64-1	63	A
29.94	0.54	1	105-87-3	300	S
29.94	0.53	3	6728-26-3	415	C
29.94	0.53	3	6728-26-3	2529	Y
29.93	0.54	1	105-87-3	2821	L
29.86	0.79	1	108-94-1	2293	K
29.86	0.73	2	6728-26-3	1463	L
29.83	0.77	2	110-43-0	492	H
29.83	0.77	2	431-03-8	1228	A
29.82	0.69	2	105-87-3	455	I
29.82	0.22	1	67-64-1	378	R
29.81	0.53	3	6728-26-3	2779	M
29.79	0.79	3	67-64-1	1144	G
29.78	0.71	1	119-36-8	386	W
29.78	0.35	3	110-43-0	1142	K
29.77	0.69	2	105-87-3	2821	H
29.76	0.64	1	3391-86-4	1209	G
29.75	0.47	2	119-36-8	1322	S
29.74	0.79	3	67-64-1	958	K
29.74	0.22	1	67-64-1	2068	H
29.73	0.54	1	105-87-3	1906	R
29.73	0.54	1	105-87-3	2496	I
29.71	0.77	2	110-43-0	489	C
29.68	0.72	2	67-64-1	2600	M
29.68	0.54	1	105-87-3	2097	L
29.68	0.48	3	105-87-3	2361	T
29.66	0.77	2	110-43-0	1726	H
29.66	0.64	1	3391-86-4	974	S
29.66	0.54	1	105-87-3	757	N
29.65	0.91	2	108-94-1	1763	N
29.63	0.54	1	105-87-3	1097	L
29.62	0.71	1	119-36-8	1486	M
29.61	0.77	2	110-43-0	390	V
29.59	0.54	1	105-87-3	1521	V
29.59	0.22	1	67-64-1	237	Y
29.58	0.53	3	6728-26-3	2344	G
29.57	0.79	1	108-94-1	2853	R
29.57	0.77	2	110-43-0	603	F
29.57	0.47	2	119-36-8	790	G
29.55	0.22	1	67-64-1	239	W
29.54	0.91	2	108-94-1	299	L
29.54	0.22	1	67-64-1	656	F
29.53	0.53	3	6728-26-3	2693	Q
29.49	0.59	3	3391-86-4	867	L
29.48	0.65	1	110-43-0	688	N
29.48	0.58	3	108-94-1	1997	M
29.47	0.48	3	105-87-3	1506	S
29.44	0.91	2	108-94-1	877	H
29.44	0.69	2	105-87-3	763	A
29.44	0.59	2	3391-86-4	2671	Y
29.44	0.54	1	105-87-3	429	S
29.43	0.48	3	105-87-3	2671	M
29.43	0.47	2	119-36-8	2804	G
29.41	0.59	3	3391-86-4	2482	T
29.39	0.64	1	3391-86-4	1637	V
29.37	0.91	2	108-94-1	334	I
29.37	0.64	1	3391-86-4	718	F
29.36	0.65	1	110-43-0	140	F
29.35	0.72	2	67-64-1	2482	S
29.35	0.71	1	119-36-8	1070	P
29.33	0.73	2	6728-26-3	2839	S
29.33	0.69	2	105-87-3	1575	S
29.31	0.71	1	119-36-8	1270	V
29.31	0.54	1	105-87-3	2115	S
29.3	0.22	1	67-64-1	2531	E
29.29	0.71	1	119-36-8	2097	I
29.29	0.22	1	67-64-1	2691	E
29.28	0.73	2	6728-26-3	2740	N
29.28	0.72	2	67-64-1	344	V
29.27	0.72	2	67-64-1	550	T
29.26	0.47	2	119-36-8	604	T
29.25	0.72	2	67-64-1	429	I
29.25	0.72	2	67-64-1	65	V
29.25	0.58	3	108-94-1	2769	I
29.25	0.48	3	105-87-3	2482	T
29.22	0.54	1	105-87-3	2079	S
29.21	0.47	2	119-36-8	2356	N
29.21	0.22	1	67-64-1	269	S
29.19	0.71	1	119-36-8	1450	A
29.19	0.22	1	67-64-1	234	Q
29.18	0.71	1	119-36-8	2024	L
29.18	0.48	3	105-87-3	2483	L
29.18	0.47	2	119-36-8	2428	M
29.18	0.22	1	67-64-1	61	T
29.17	0.71	1	119-36-8	1380	Y
29.17	0.71	1	119-36-8	2702	K
29.17	0.58	3	108-94-1	819	D
29.17	0.35	3	110-43-0	2167	V
29.15	0.53	3	6728-26-3	1011	F
29.13	0.48	3	105-87-3	1997	K
29.09	0.77	2	431-03-8	2356	D
29.09	0.71	1	119-36-8	2453	V
29.09	0.69	2	105-87-3	612	M
29.08	0.91	2	108-94-1	550	T
29.08	0.59	2	3391-86-4	1603	L
29.08	0.59	2	3391-86-4	1275	Y
29.08	0.59	3	3391-86-4	378	S
29.07	0.91	2	108-94-1	2126	C
29.07	0.53	3	6728-26-3	323	L
29.04	0.59	2	3391-86-4	2483	L
29.03	0.69	2	105-87-3	1520	E
29.03	0.47	2	119-36-8	1140	T
29.02	0.35	3	110-43-0	1953	Y
29	0.64	1	3391-86-4	2393	K
28.98	0.72	2	67-64-1	817	Q
28.97	0.79	3	67-64-1	2769	I
28.97	0.54	1	105-87-3	734	Y
28.95	0.53	3	6728-26-3	2571	Y
28.94	0.35	3	110-43-0	1506	A
28.94	0.22	1	67-64-1	1013	L
28.93	0.77	2	110-43-0	1965	R
28.93	0.77	2	431-03-8	136	S
28.92	0.67	3	119-36-8	2182	A
28.92	0.54	1	105-87-3	2531	T
28.92	0.53	3	6728-26-3	2693	R
28.91	0.89	1	431-03-8	2866	F
28.91	0.77	2	110-43-0	2690	R
28.91	0.72	2	67-64-1	1763	G
28.91	0.53	3	6728-26-3	1763	K
28.88	0.79	3	67-64-1	1487	T
28.88	0.67	3	119-36-8	323	M
28.87	0.54	1	105-87-3	1430	T
28.86	0.76	1	6728-26-3	1489	I
28.85	0.73	2	6728-26-3	2460	F
28.85	0.72	2	67-64-1	2488	T
28.85	0.58	3	108-94-1	376	P
28.85	0.48	3	105-87-3	900	V
28.84	0.48	3	105-87-3	450	S
28.83	0.35	3	110-43-0	2361	T
28.81	0.76	1	6728-26-3	2454	S
28.81	0.72	2	67-64-1	1567	A
28.81	0.47	2	119-36-8	2805	S
28.8	0.91	2	108-94-1	677	H
28.79	0.77	2	431-03-8	718	V
28.79	0.69	2	105-87-3	405	R
28.79	0.54	1	105-87-3	971	C
28.77	0.53	3	6728-26-3	1859	E
28.76	0.22	1	67-64-1	429	I
28.75	0.58	3	108-94-1	2068	R
28.74	0.91	2	108-94-1	1072	V
28.74	0.54	1	105-87-3	2135	H
28.73	0.91	2	108-94-1	2079	D
28.73	0.69	2	105-87-3	2347	N
28.73	0.48	3	105-87-3	429	F
28.69	0.64	1	3391-86-4	2422	T
28.69	0.47	2	119-36-8	734	F
28.67	0.47	2	119-36-8	2460	D
28.67	0.22	1	67-64-1	166	K
28.66	0.89	1	431-03-8	819	I
28.65	0.79	3	67-64-1	386	R
28.64	0.35	3	110-43-0	429	V
28.63	0.53	3	6728-26-3	1594	G
28.6	0.89	1	431-03-8	578	L
28.59	0.54	1	105-87-3	1255	E
28.59	0.54	1	105-87-3	451	S
28.58	0.54	1	105-87-3	375	L
28.57	0.72	2	67-64-1	606	G
28.55	0.77	2	431-03-8	2748	R
28.55	0.53	3	6728-26-3	1082	S
28.55	0.53	3	6728-26-3	2819	R
28.53	0.71	1	119-36-8	2096	V
28.53	0.54	1	105-87-3	2079	V
28.53	0.53	3	6728-26-3	1210	V
28.51	0.71	1	119-36-8	2182	F
28.51	0.67	3	119-36-8	2428	M
28.51	0.67	3	119-36-8	1506	G
28.51	0.64	1	3391-86-4	1072	V
28.5	0.54	1	105-87-3	2637	S
28.47	0.73	2	6728-26-3	961	F
28.45	0.59	3	3391-86-4	2184	R
28.45	0.53	3	6728-26-3	606	I
28.45	0.35	3	110-43-0	1220	N
28.44	0.67	3	119-36-8	1330	L
28.43	0.54	1	105-87-3	1210	K
28.43	0.54	1	105-87-3	1002	L
28.42	0.53	3	6728-26-3	456	S
28.42	0.47	2	119-36-8	1544	C
28.4	0.72	2	67-64-1	430	V
28.4	0.48	3	105-87-3	2825	S
28.39	0.79	1	108-94-1	1427	L
28.39	0.76	1	6728-26-3	1208	V
28.39	0.48	3	105-87-3	470	I
28.37	0.71	1	119-36-8	508	M
28.36	0.71	1	119-36-8	1495	Y
28.36	0.59	3	3391-86-4	1148	M
28.36	0.58	3	108-94-1	1450	F
28.36	0.48	3	105-87-3	1463	P
28.35	0.69	2	105-87-3	2775	A
28.33	0.48	3	105-87-3	1314	I
28.33	0.35	3	110-43-0	2861	V
28.31	0.47	2	119-36-8	2486	L
28.3	0.64	1	3391-86-4	1190	I
28.3	0.22	1	67-64-1	877	R
28.29	0.54	1	105-87-3	2865	D
28.29	0.48	3	105-87-3	2532	T
28.29	0.13	3	431-03-8	476	T
28.28	0.54	1	105-87-3	2767	K
28.28	0.53	3	6728-26-3	2768	M
28.27	0.76	1	6728-26-3	1330	S
28.26	0.13	3	431-03-8	2361	F
28.25	0.53	3	6728-26-3	2693	T
28.25	0.22	1	67-64-1	1071	I
28.24	0.91	2	108-94-1	2422	V
28.23	0.54	1	105-87-3	2867	T
28.21	0.69	2	105-87-3	801	F
28.21	0.53	3	6728-26-3	2851	K
28.21	0.47	2	119-36-8	347	G
28.2	0.54	1	105-87-3	2505	E
28.2	0.22	1	67-64-1	1430	T
28.18	0.76	1	6728-26-3	1997	R
28.17	0.54	1	105-87-3	819	I
28.17	0.54	1	105-87-3	406	A
28.17	0.47	2	119-36-8	429	V
28.16	0.64	1	3391-86-4	1508	I
28.14	0.91	2	108-94-1	2391	L
28.13	0.77	2	110-43-0	769	I
28.12	0.71	1	119-36-8	2267	I
28.12	0.65	1	110-43-0	1637	V
28.12	0.54	1	105-87-3	888	E
28.12	0.35	3	110-43-0	1001	S
28.11	0.77	2	431-03-8	2853	F
28.11	0.48	3	105-87-3	2693	D
28.07	0.91	2	108-94-1	1906	K
28.07	0.73	2	6728-26-3	1314	T
28.07	0.54	1	105-87-3	877	E
28.06	0.65	1	110-43-0	396	M
28.03	0.59	3	3391-86-4	2619	T
28.01	0.54	1	105-87-3	2135	F
28	0.64	1	3391-86-4	67	P
27.99	0.77	2	431-03-8	2729	S
27.98	0.53	3	6728-26-3	1228	R
27.96	0.22	1	67-64-1	368	K
27.95	0.71	1	119-36-8	2690	C
27.93	0.91	2	108-94-1	2827	Y
27.93	0.48	3	105-87-3	1345	K
27.93	0.22	1	67-64-1	1220	I
27.92	0.71	1	119-36-8	2326	P
27.92	0.13	3	431-03-8	414	K
27.91	0.79	1	108-94-1	1726	Q
27.91	0.54	1	105-87-3	2115	D
27.91	0.47	2	119-36-8	1834	T
27.91	0.22	1	67-64-1	1220	H
27.9	0.73	2	6728-26-3	677	H
27.9	0.54	1	105-87-3	2177	N
27.89	0.73	2	6728-26-3	2361	V
27.89	0.54	1	105-87-3	1189	F
27.89	0.48	3	105-87-3	2740	N
27.88	0.48	3	105-87-3	1475	T
27.88	0.47	2	119-36-8	578	E
27.87	0.72	2	67-64-1	2779	Y
27.87	0.72	2	67-64-1	140	S
27.87	0.54	1	105-87-3	276	Y
27.86	0.79	3	67-64-1	1082	S
27.86	0.54	1	105-87-3	1363	D
27.85	0.76	1	6728-26-3	2853	M
27.84	0.48	3	105-87-3	347	Q
27.83	0.72	2	67-64-1	1510	T
27.81	0.48	3	105-87-3	369	I
27.8	0.67	3	119-36-8	474	G
27.78	0.47	2	119-36-8	140	R
27.77	0.54	1	105-87-3	2373	G
27.75	0.72	2	67-64-1	2762	C
27.75	0.53	3	6728-26-3	1074	A
27.73	0.73	2	6728-26-3	1209	K
27.73	0.54	1	105-87-3	1227	E
27.69	0.72	2	67-64-1	2821	Q
27.66	0.59	3	3391-86-4	719	W
27.66	0.54	1	105-87-3	2740	T
27.62	0.47	2	119-36-8	2664	T
27.6	0.13	3	431-03-8	276	R
27.59	0.77	2	110-43-0	550	T
27.57	0.58	3	108-94-1	1494	V
27.56	0.54	1	105-87-3	1078	I
27.56	0.22	1	67-64-1	430	W
27.55	0.71	1	119-36-8	2234	V
27.55	0.59	3	3391-86-4	450	A
27.54	0.76	1	6728-26-3	456	H
27.54	0.48	3	105-87-3	383	R
27.51	0.54	1	105-87-3	1494	S
27.49	0.47	2	119-36-8	2195	A
27.48	0.22	1	67-64-1	604	D
27.47	0.77	2	431-03-8	1554	Y
27.46	0.48	3	105-87-3	2691	K
27.45	0.54	1	105-87-3	520	Y
27.44	0.71	1	119-36-8	855	L
27.44	0.69	2	105-87-3	730	R
27.44	0.22	1	67-64-1	621	L
27.42	0.77	2	110-43-0	2591	N
27.4	0.72	2	67-64-1	1188	L
27.39	0.73	2	6728-26-3	2171	Q
27.39	0.72	2	67-64-1	688	R
27.39	0.71	1	119-36-8	1009	N
27.39	0.48	3	105-87-3	1210	V
27.37	0.53	3	6728-26-3	1097	G
27.37	0.48	3	105-87-3	612	F
27.36	0.73	2	6728-26-3	571	P
27.36	0.64	1	3391-86-4	2865	R
27.34	0.73	2	6728-26-3	1397	W
27.34	0.64	1	3391-86-4	430	N
27.33	0.64	1	3391-86-4	376	R
27.33	0.53	3	6728-26-3	368	I
27.32	0.54	1	105-87-3	1472	F
27.31	0.22	1	67-64-1	1554	I
27.28	0.54	1	105-87-3	656	P
27.28	0.47	2	119-36-8	2657	L
27.27	0.72	2	67-64-1	612	I
27.25	0.77	2	110-43-0	2691	N
27.25	0.35	3	110-43-0	2383	I
27.24	0.79	1	108-94-1	1314	Y
27.24	0.59	3	3391-86-4	2391	T
27.24	0.53	3	6728-26-3	2166	D
27.23	0.89	1	431-03-8	2710	A
27.23	0.13	3	431-03-8	1072	A
27.22	0.59	3	3391-86-4	2729	I
27.22	0.54	1	105-87-3	2733	R
27.19	0.91	2	108-94-1	216	P
27.19	0.48	3	105-87-3	889	H
27.19	0.47	2	119-36-8	865	A
27.18	0.47	2	119-36-8	2184	T
27.17	0.73	2	6728-26-3	388	W
27.14	0.22	1	67-64-1	2278	C
27.13	0.54	1	105-87-3	2505	I
27.12	0.22	1	67-64-1	2505	I
27.11	0.76	1	6728-26-3	451	S
27.11	0.48	3	105-87-3	2657	T
27.1	0.72	2	67-64-1	1208	K
27.08	0.69	2	105-87-3	492	Y
27.08	0.59	2	3391-86-4	818	V
27.08	0.47	2	119-36-8	137	E
27.07	0.89	1	431-03-8	1487	D
27.05	0.48	3	105-87-3	1506	A
27.05	0.47	2	119-36-8	1637	N
27.03	0.79	3	67-64-1	2184	R
27.02	0.59	3	3391-86-4	656	S
26.99	0.71	1	119-36-8	1397	F
26.98	0.58	3	108-94-1	1428	I
26.96	0.72	2	67-64-1	2361	V
26.96	0.72	2	67-64-1	2571	G
26.96	0.53	3	6728-26-3	1025	I
26.95	0.53	3	6728-26-3	1380	I
26.94	0.91	2	108-94-1	1228	A
26.94	0.22	1	67-64-1	334	W
26.93	0.48	3	105-87-3	2581	E
26.91	0.13	3	431-03-8	217	L
26.9	0.79	3	67-64-1	1001	S
26.9	0.72	2	67-64-1	1077	N
26.9	0.48	3	105-87-3	900	I
26.89	0.47	2	119-36-8	1634	L
26.88	0.77	2	110-43-0	2357	E
26.88	0.73	2	6728-26-3	476	W
26.88	0.48	3	105-87-3	756	I
26.87	0.79	1	108-94-1	1025	A
26.87	0.73	2	6728-26-3	2532	N
26.86	0.47	2	119-36-8	961	M
26.85	0.22	1	67-64-1	199	S
26.84	0.77	2	110-43-0	2183	L
26.84	0.22	1	67-64-1	1148	L
26.83	0.47	2	119-36-8	1337	Q
26.83	0.13	3	431-03-8	1012	S
26.82	0.47	2	119-36-8	1663	L
26.81	0.69	2	105-87-3	164	A
26.8	0.54	1	105-87-3	237	Y
26.79	0.54	1	105-87-3	1508	F
26.79	0.54	1	105-87-3	1472	A
26.78	0.91	2	108-94-1	2165	E
26.78	0.64	1	3391-86-4	474	Q
26.78	0.35	3	110-43-0	577	L
26.76	0.79	3	67-64-1	613	I
26.76	0.76	1	6728-26-3	1603	Q
26.76	0.47	2	119-36-8	1463	L
26.75	0.77	2	110-43-0	1267	L
26.75	0.77	2	431-03-8	1190	N
26.75	0.76	1	6728-26-3	757	R
26.75	0.72	2	67-64-1	1071	T
26.75	0.71	1	119-36-8	1000	F
26.75	0.58	3	108-94-1	1967	S
26.74	0.76	1	6728-26-3	443	S
26.74	0.59	3	3391-86-4	1574	V
26.73	0.54	1	105-87-3	2767	F
26.73	0.53	3	6728-26-3	300	C
26.73	0.35	3	110-43-0	1472	F
26.72	0.64	1	3391-86-4	1697	I
26.72	0.54	1	105-87-3	2185	R
26.7	0.72	2	67-64-1	2730	F
26.69	0.77	2	110-43-0	2080	A
26.69	0.73	2	6728-26-3	1125	F
26.69	0.22	1	67-64-1	865	V
26.68	0.72	2	67-64-1	2233	Y
26.66	0.79	3	67-64-1	2600	L
26.66	0.67	3	119-36-8	2292	Y
26.66	0.47	2	119-36-8	1141	F
26.66	0.47	2	119-36-8	894	I
26.66	0.35	3	110-43-0	2204	S
26.65	0.77	2	431-03-8	1567	T
26.63	0.65	1	110-43-0	240	A
26.62	0.73	2	6728-26-3	2664	T
26.62	0.71	1	119-36-8	1399	T
26.62	0.35	3	110-43-0	2390	L
26.61	0.91	2	108-94-1	947	T
26.61	0.77	2	431-03-8	1506	V
26.59	0.64	1	3391-86-4	2167	L
26.59	0.22	1	67-64-1	346	L
26.58	0.91	2	108-94-1	2024	S
26.56	0.53	3	6728-26-3	1501	A
26.56	0.48	3	105-87-3	1954	K
26.56	0.35	3	110-43-0	2529	Y
26.55	0.73	2	6728-26-3	1906	G
26.55	0.64	1	3391-86-4	60	N
26.55	0.64	1	3391-86-4	2779	L
26.55	0.59	3	3391-86-4	383	V
26.54	0.54	1	105-87-3	1398	K
26.54	0.47	2	119-36-8	769	N
26.53	0.58	3	108-94-1	1474	I
26.52	0.71	1	119-36-8	239	W
26.51	0.59	3	3391-86-4	270	L
26.51	0.54	1	105-87-3	474	I
26.48	0.47	2	119-36-8	2599	Q
26.47	0.67	3	119-36-8	403	C
26.45	0.73	2	6728-26-3	2351	L
26.45	0.59	3	3391-86-4	2236	N
26.44	0.54	1	105-87-3	403	S
26.44	0.53	3	6728-26-3	1206	P
26.43	0.72	2	67-64-1	1397	W
26.42	0.72	2	67-64-1	671	Y
26.41	0.35	3	110-43-0	1078	I
26.4	0.76	1	6728-26-3	948	P
26.39	0.76	1	6728-26-3	2234	M
26.39	0.72	2	67-64-1	2739	G
26.39	0.54	1	105-87-3	1358	D
26.38	0.58	3	108-94-1	974	R
26.37	0.73	2	6728-26-3	2184	S
26.37	0.72	2	67-64-1	2195	H
26.37	0.48	3	105-87-3	2423	F
26.36	0.77	2	431-03-8	1102	V
26.36	0.53	3	6728-26-3	471	V
26.35	0.69	2	105-87-3	2710	M
26.35	0.65	1	110-43-0	1284	Y
26.35	0.48	3	105-87-3	1495	I
26.34	0.35	3	110-43-0	2080	R
26.34	0.13	3	431-03-8	718	C
26.33	0.72	2	67-64-1	1146	M
26.33	0.58	3	108-94-1	1634	K
26.33	0.47	2	119-36-8	2769	Y
26.32	0.22	1	67-64-1	2671	L
26.31	0.64	1	3391-86-4	601	A
26.31	0.22	1	67-64-1	2068	K
26.3	0.77	2	110-43-0	672	A
26.29	0.54	1	105-87-3	2382	S
26.26	0.72	2	67-64-1	1399	P
26.26	0.64	1	3391-86-4	414	A
26.25	0.72	2	67-64-1	455	I
26.25	0.64	1	3391-86-4	2286	L
26.23	0.65	1	110-43-0	2733	K
26.22	0.54	1	105-87-3	239	W
26.2	0.22	1	67-64-1	2690	R
26.18	0.89	1	431-03-8	451	S
26.18	0.54	1	105-87-3	197	Y
26.18	0.48	3	105-87-3	648	L
26.15	0.54	1	105-87-3	816	Y
26.15	0.48	3	105-87-3	507	R
26.15	0.48	3	105-87-3	1397	V
26.13	0.91	2	108-94-1	2286	G
26.13	0.77	2	110-43-0	140	E
26.12	0.76	1	6728-26-3	1104	N
26.12	0.47	2	119-36-8	1188	F
26.12	0.35	3	110-43-0	470	M
26.12	0.22	1	67-64-1	1001	M
26.11	0.35	3	110-43-0	2144	I
26.1	0.91	2	108-94-1	1277	V
26.1	0.72	2	67-64-1	2865	P
26.1	0.71	1	119-36-8	2657	Q
26.1	0.35	3	110-43-0	1012	I
26.09	0.76	1	6728-26-3	786	H
26.09	0.72	2	67-64-1	1607	R
26.08	0.71	1	119-36-8	2428	V
26.07	0.58	3	108-94-1	757	R
26.07	0.22	1	67-64-1	1458	W
26.06	0.59	3	3391-86-4	958	D
26.06	0.22	1	67-64-1	299	N
26.06	0.22	1	67-64-1	2708	N
26.05	0.79	3	67-64-1	67	K
26.04	0.64	1	3391-86-4	1474	T
26.01	0.77	2	431-03-8	2135	A
26	0.64	1	3391-86-4	2532	D
25.96	0.64	1	3391-86-4	369	S
25.96	0.53	3	6728-26-3	1427	T
25.95	0.54	1	105-87-3	1380	H
25.94	0.72	2	67-64-1	603	Y
25.94	0.71	1	119-36-8	1061	E
25.93	0.47	2	119-36-8	1430	T
25.93	0.47	2	119-36-8	789	G
25.93	0.13	3	431-03-8	298	M
25.89	0.58	3	108-94-1	2690	P
25.88	0.54	1	105-87-3	2785	R
25.88	0.22	1	67-64-1	65	S
25.87	0.79	3	67-64-1	2619	T
25.87	0.64	1	3391-86-4	789	M
25.86	0.76	1	6728-26-3	1833	D
25.86	0.54	1	105-87-3	2779	M
25.85	0.54	1	105-87-3	1076	R
25.84	0.54	1	105-87-3	1663	I
25.81	0.54	1	105-87-3	1554	L
25.81	0.48	3	105-87-3	1322	F
25.78	0.79	3	67-64-1	1520	A
25.78	0.71	1	119-36-8	321	N
25.77	0.72	2	67-64-1	1647	L
25.77	0.65	1	110-43-0	1170	A
25.76	0.67	3	119-36-8	2194	L
25.75	0.73	2	6728-26-3	2293	A
25.74	0.22	1	67-64-1	57	A
25.73	0.58	3	108-94-1	789	A
25.72	0.91	2	108-94-1	2311	I
25.72	0.76	1	6728-26-3	1389	M
25.72	0.53	3	6728-26-3	492	D
25.71	0.76	1	6728-26-3	1637	V
25.71	0.47	2	119-36-8	64	V
25.71	0.13	3	431-03-8	677	L
25.7	0.53	3	6728-26-3	1189	S
25.68	0.54	1	105-87-3	888	Y
25.68	0.53	3	6728-26-3	763	N
25.67	0.72	2	67-64-1	1206	H
25.66	0.72	2	67-64-1	2135	S
25.66	0.53	3	6728-26-3	2529	L
25.66	0.35	3	110-43-0	1606	I
25.65	0.53	3	6728-26-3	828	R
25.65	0.47	2	119-36-8	2495	A
25.64	0.54	1	105-87-3	2311	I
25.64	0.48	3	105-87-3	1989	N
25.62	0.71	1	119-36-8	348	Y
25.61	0.48	3	105-87-3	1278	P
25.6	0.77	2	110-43-0	2345	V
25.6	0.73	2	6728-26-3	671	Y
25.59	0.71	1	119-36-8	623	T
25.59	0.22	1	67-64-1	1663	E
25.57	0.64	1	3391-86-4	2778	T
25.56	0.79	3	67-64-1	430	M
25.56	0.71	1	119-36-8	375	W
25.55	0.73	2	6728-26-3	2186	A
25.55	0.47	2	119-36-8	136	D
25.55	0.35	3	110-43-0	1624	C
25.55	0.22	1	67-64-1	2292	F
25.54	0.54	1	105-87-3	603	T
25.53	0.67	3	119-36-8	1142	S
25.53	0.64	1	3391-86-4	1071	I
25.52	0.54	1	105-87-3	2768	K
25.52	0.48	3	105-87-3	403	L
25.52	0.22	1	67-64-1	1069	L
25.51	0.47	2	119-36-8	2383	L
25.5	0.76	1	6728-26-3	2493	Y
25.49	0.64	1	3391-86-4	2729	V
25.49	0.58	3	108-94-1	959	A
25.49	0.53	3	6728-26-3	2759	A
25.48	0.76	1	6728-26-3	1169	Y
25.48	0.54	1	105-87-3	2177	P
25.48	0.13	3	431-03-8	2619	T
25.47	0.89	1	431-03-8	900	L
25.47	0.69	2	105-87-3	2823	G
25.46	0.79	3	67-64-1	1476	S
25.46	0.59	2	3391-86-4	1069	Y
25.44	0.73	2	6728-26-3	2040	F
25.44	0.59	2	3391-86-4	63	D
25.44	0.58	3	108-94-1	572	V
25.43	0.67	3	119-36-8	2391	T
25.42	0.71	1	119-36-8	671	R
25.42	0.64	1	3391-86-4	451	S
25.4	0.89	1	431-03-8	1102	A
25.39	0.91	2	108-94-1	1450	A
25.38	0.22	1	67-64-1	323	F
25.37	0.77	2	431-03-8	1189	R
25.37	0.58	3	108-94-1	2599	G
25.36	0.54	1	105-87-3	1976	F
25.34	0.54	1	105-87-3	1330	G
25.34	0.22	1	67-64-1	1296	T
25.33	0.54	1	105-87-3	2454	G
25.33	0.54	1	105-87-3	348	P
25.33	0.13	3	431-03-8	237	V
25.32	0.76	1	6728-26-3	900	L
25.32	0.71	1	119-36-8	2279	M
25.32	0.58	3	108-94-1	1207	P
25.32	0.35	3	110-43-0	2581	K
25.31	0.71	1	119-36-8	1009	I
25.3	0.48	3	105-87-3	138	N
25.29	0.71	1	119-36-8	2754	V
25.29	0.22	1	67-64-1	415	F
25.28	0.77	2	110-43-0	2311	M
25.28	0.59	3	3391-86-4	390	R
25.27	0.58	3	108-94-1	2768	V
25.24	0.91	2	108-94-1	1079	A
25.23	0.91	2	108-94-1	1210	V
25.23	0.77	2	110-43-0	757	T
25.23	0.72	2	67-64-1	1314	T
25.22	0.77	2	431-03-8	1647	A
25.22	0.72	2	67-64-1	2357	E
25.22	0.71	1	119-36-8	577	T
25.22	0.65	1	110-43-0	2531	A
25.22	0.58	3	108-94-1	2195	A
25.22	0.48	3	105-87-3	1450	T
25.21	0.22	1	67-64-1	2529	Y
25.2	0.48	3	105-87-3	2382	S
25.19	0.48	3	105-87-3	601	L
25.18	0.53	3	6728-26-3	971	S
25.16	0.65	1	110-43-0	2035	Q
25.15	0.71	1	119-36-8	345	A
25.15	0.71	1	119-36-8	1494	P
25.14	0.47	2	119-36-8	1489	T
25.14	0.22	1	67-64-1	2600	H
25.13	0.71	1	119-36-8	2619	M
25.13	0.58	3	108-94-1	1206	V
25.13	0.48	3	105-87-3	2332	W
25.11	0.69	2	105-87-3	1463	G
25.11	0.58	3	108-94-1	2619	T
25.1	0.59	3	3391-86-4	855	I
25.09	0.71	1	119-36-8	1501	T
25.09	0.71	1	119-36-8	1634	Q
25.09	0.71	1	119-36-8	1076	K
25.08	0.22	1	67-64-1	2486	S
25.07	0.22	1	67-64-1	1478	F
25.06	0.91	2	108-94-1	1012	C
25.06	0.77	2	431-03-8	456	W
25.06	0.47	2	119-36-8	1902	F
25.05	0.72	2	67-64-1	2481	C
25.05	0.67	3	119-36-8	900	V
25.03	0.77	2	431-03-8	2767	K
25.03	0.69	2	105-87-3	1267	K
25.02	0.69	2	105-87-3	2864	N
25.01	0.67	3	119-36-8	1103	I
25.01	0.54	1	105-87-3	444	I
24.99	0.79	3	67-64-1	1475	S
24.99	0.69	2	105-87-3	1833	D
24.98	0.59	3	3391-86-4	298	V
24.97	0.59	3	3391-86-4	2284	I
24.97	0.54	1	105-87-3	2284	T
24.97	0.54	1	105-87-3	1309	I
24.95	0.76	1	6728-26-3	621	Y
24.95	0.54	1	105-87-3	2762	M
24.94	0.47	2	119-36-8	2235	C
24.93	0.72	2	67-64-1	1191	Q
24.93	0.58	3	108-94-1	2633	T
24.92	0.72	2	67-64-1	471	V
24.92	0.47	2	119-36-8	2778	Q
24.92	0.22	1	67-64-1	2805	S
24.91	0.69	2	105-87-3	2194	W
24.91	0.48	3	105-87-3	2486	N
24.9	0.67	3	119-36-8	1363	P
24.9	0.54	1	105-87-3	22	M
24.9	0.53	3	6728-26-3	268	T
24.88	0.69	2	105-87-3	2581	Y
24.88	0.53	3	6728-26-3	656	F
24.87	0.91	2	108-94-1	1554	Y
24.87	0.59	3	3391-86-4	520	H
24.86	0.54	1	105-87-3	1463	M
24.84	0.13	3	431-03-8	592	V
24.83	0.79	3	67-64-1	2495	I
24.83	0.64	1	3391-86-4	676	F
24.82	0.59	2	3391-86-4	268	R
24.82	0.59	3	3391-86-4	369	I
24.82	0.48	3	105-87-3	2445	F
24.81	0.54	1	105-87-3	745	L
24.8	0.58	3	108-94-1	1697	L
24.8	0.53	3	6728-26-3	1255	P
24.79	0.47	2	119-36-8	1344	T
24.78	0.71	1	119-36-8	166	K
24.76	0.71	1	119-36-8	2529	E
24.75	0.91	2	108-94-1	2767	K
24.73	0.91	2	108-94-1	2166	T
24.72	0.77	2	431-03-8	1603	V
24.72	0.69	2	105-87-3	1188	V
24.72	0.48	3	105-87-3	2851	Q
24.71	0.79	3	67-64-1	216	H
24.71	0.76	1	6728-26-3	819	I
24.71	0.71	1	119-36-8	1574	T
24.71	0.53	3	6728-26-3	388	Y
24.7	0.64	1	3391-86-4	877	T
24.69	0.77	2	110-43-0	1399	V
24.68	0.72	2	67-64-1	1953	T
24.68	0.35	3	110-43-0	2382	S
24.67	0.71	1	119-36-8	1698	F
24.66	0.89	1	431-03-8	2532	S
24.66	0.77	2	431-03-8	1062	F
24.66	0.69	2	105-87-3	1428	W
24.66	0.64	1	3391-86-4	95	K
24.65	0.73	2	6728-26-3	2600	T
24.65	0.69	2	105-87-3	1097	W
24.65	0.54	1	105-87-3	1309	N
24.62	0.77	2	431-03-8	216	P
24.62	0.71	1	119-36-8	2311	L
24.62	0.59	3	3391-86-4	2591	R
24.61	0.71	1	119-36-8	2235	I
24.6	0.71	1	119-36-8	2356	A
24.59	0.54	1	105-87-3	2236	M
24.58	0.77	2	110-43-0	2762	A
24.58	0.54	1	105-87-3	2284	I
24.58	0.22	1	67-64-1	2739	S
24.57	0.71	1	119-36-8	1398	W
24.57	0.71	1	119-36-8	2530	I
24.57	0.53	3	6728-26-3	603	G
24.57	0.48	3	105-87-3	1325	F
24.56	0.65	1	110-43-0	323	I
24.55	0.47	2	119-36-8	61	F
24.53	0.59	2	3391-86-4	2825	T
24.52	0.71	1	119-36-8	577	P
24.52	0.54	1	105-87-3	1399	P
24.52	0.53	3	6728-26-3	1337	E
24.51	0.76	1	6728-26-3	877	K
24.5	0.54	1	105-87-3	345	P
24.49	0.91	2	108-94-1	2488	L
24.49	0.54	1	105-87-3	1024	I
24.48	0.69	2	105-87-3	937	I
24.48	0.65	1	110-43-0	2733	M
24.47	0.91	2	108-94-1	1463	L
24.47	0.72	2	67-64-1	397	Q
24.47	0.71	1	119-36-8	2676	S
24.47	0.64	1	3391-86-4	2803	M
24.46	0.69	2	105-87-3	947	Q
24.46	0.54	1	105-87-3	2851	G
24.46	0.22	1	67-64-1	236	C
24.46	0.13	3	431-03-8	2853	F
24.45	0.47	2	119-36-8	2638	P
24.44	0.69	2	105-87-3	613	C
24.44	0.58	3	108-94-1	962	I
24.44	0.47	2	119-36-8	1427	I
24.44	0.22	1	67-64-1	2268	F
24.43	0.47	2	119-36-8	2486	Q
24.43	0.47	2	119-36-8	378	G
24.43	0.47	2	119-36-8	2804	S
24.42	0.72	2	67-64-1	430	T
24.42	0.71	1	119-36-8	476	M
24.42	0.48	3	105-87-3	1663	Q
24.4	0.79	3	67-64-1	516	H
24.39	0.48	3	105-87-3	1409	F
24.38	0.72	2	67-64-1	1097	C
24.38	0.71	1	119-36-8	784	W
24.38	0.54	1	105-87-3	2531	K
24.36	0.72	2	67-64-1	656	T
24.34	0.65	1	110-43-0	1345	D
24.34	0.22	1	67-64-1	2268	V
24.33	0.69	2	105-87-3	1906	A
24.33	0.53	3	6728-26-3	745	K
24.33	0.47	2	119-36-8	1207	R
24.31	0.72	2	67-64-1	2345	L
24.29	0.72	2	67-64-1	2035	K
24.26	0.73	2	6728-26-3	1267	L
24.26	0.69	2	105-87-3	429	Y
24.26	0.59	2	3391-86-4	65	V
24.26	0.48	3	105-87-3	958	S
24.25	0.47	2	119-36-8	197	M
24.24	0.72	2	67-64-1	1726	H
24.23	0.79	1	108-94-1	2376	G
24.23	0.54	1	105-87-3	2344	A
24.22	0.79	3	67-64-1	2805	N
24.22	0.64	1	3391-86-4	606	F
24.21	0.22	1	67-64-1	2591	L
24.2	0.69	2	105-87-3	299	C
24.2	0.64	1	3391-86-4	818	T
24.2	0.22	1	67-64-1	414	R
24.18	0.71	1	119-36-8	138	N
24.18	0.65	1	110-43-0	1140	Y
24.17	0.91	2	108-94-1	1307	S
24.17	0.76	1	6728-26-3	2821	F
24.17	0.71	1	119-36-8	2509	A
24.17	0.48	3	105-87-3	1097	R
24.16	0.59	2	3391-86-4	216	K
24.16	0.53	3	6728-26-3	427	V
24.16	0.48	3	105-87-3	2676	P
24.15	0.71	1	119-36-8	2080	S
24.14	0.54	1	105-87-3	357	L
24.13	0.54	1	105-87-3	65	Q
24.12	0.67	3	119-36-8	369	A
24.11	0.76	1	6728-26-3	2785	T
24.11	0.54	1	105-87-3	1171	K
[truncated: 33,550 more rows]
